# Supplementary material for: Plasma Protein Biomarkers for Depression and Schizophrenia by Multi Analyte Profiling of Case-Control Collections
Source: PLoS One. 2010 Feb 11;5(2):e9166. doi: 10.1371/journal.pone.0009166 (PMC2820097; doi:10.1371/journal.pone.0009166)
Supplement: Table S2 — Univariate analysis full data set. The table reports p-values by analyte and by disease group, obtained from Least Significant Difference test on transformed data analysis from MDD plus controls or SCZ plus controls; minimum value imputation approach (see Materials and Methods). Standard errors and difference on transformed scale are reported. For log transformed data, the difference corresponds to the log of the ratio between cases and controls. (0.04 MB XLS) [file pone.0009166.s002.xls]

## Sheet: PVALUES
pr number	name	trans	Parameter	difference on transformed scale	SE	p-value
1	Alpha-1 Antitrypsin	log	SCZ vs control	0.0694957	0.00788439	8.55968e-18
2	Adiponectin	log	SCZ vs control	-0.0483152	0.0188546	0.0105889
3	Alpha-2 Macroglobulin	log	SCZ vs control	-0.0797353	0.00895841	4.25374e-18
4	Alpha-Fetoprotein	log	SCZ vs control	0.0173222	0.0260627	0.50649
5	Apolipoprotein A1	log	SCZ vs control	-0.129954	0.0102351	1.49981e-33
6	Apolipoprotein CIII	log	SCZ vs control	0.0428476	0.0165772	0.00993622
7	Apolipoprotein H	sqrt	SCZ vs control	0.458155	0.221544	0.0389869
8	Beta-2 Microglobulin	log	SCZ vs control	0.0149982	0.00896229	0.0946563
9	Brain-Derived Neurotrophic Factor	log	SCZ vs control	0.636229	0.0238128	1.53191e-110
10	Complement 3	sqrt	SCZ vs control	0.0477397	0.00984935	1.52872e-06
11	Cancer Antigen 125	log	SCZ vs control	0.204131	0.0270624	1.35282e-13
12	Cancer Antigen 19-9	log	SCZ vs control	0.0182868	0.0474671	0.700161
14	Carcinoembryonic Antigen	log	SCZ vs control	0.145847	0.0282009	2.99084e-07
16	C Reactive Protein	log	SCZ vs control	0.259657	0.0544225	2.20837e-06
17	EGF	log	SCZ vs control	0.903785	0.0441064	3.21915e-74
18	ENA-78	log	SCZ vs control	0.433938	0.0237377	7.31196e-62
19	Endothelin-1	log	SCZ vs control	0.0735057	0.0219197	0.000838951
20	Eotaxin	log	SCZ vs control	0.0809978	0.0215895	0.000189396
22	Fatty Acid Binding Protein	sqrt	SCZ vs control	0.0538697	0.0539965	0.318775
23	Factor VII	none	SCZ vs control	19.9749	5.53469	0.000328093
24	Ferritin	log	SCZ vs control	0.0152973	0.0403862	0.704963
26	Fibrinogen	log	SCZ vs control	0.0454623	0.00905255	6.41669e-07
27	Growth Hormone	log	SCZ vs control	-0.381765	0.0660913	1.12534e-08
28	GM-CSF	sqrt	SCZ vs control	-0.339258	0.15502	0.0289474
29	Glutathione S-Transferase	log	SCZ vs control	0.321516	0.0394938	1.66769e-15
30	ICAM-1	log	SCZ vs control	0.0734561	0.00798087	3.48641e-19
31	IgA	sqrt	SCZ vs control	-0.0750703	0.0264546	0.0046686
32	IgE	log	SCZ vs control	0.195881	0.050495	0.000114158
33	IgM	log	SCZ vs control	-0.0188781	0.0203009	0.352719
34	IL-10	log	SCZ vs control	-0.0419352	0.0114692	0.000274016
35	IL-12p40	log	SCZ vs control	-0.0733654	0.0240466	0.00236275
36	IL-12p70	log	SCZ vs control	0.0479331	0.0197186	0.0153003
37	IL-13	log	SCZ vs control	-0.114253	0.0199809	1.56453e-08
38	IL-15	log	SCZ vs control	0.0477414	0.0140068	0.000688827
39	IL-16	log	SCZ vs control	0.0431891	0.0107566	6.54931e-05
40	IL-18	log	SCZ vs control	0.0671662	0.0130653	3.50744e-07
41	IL-1alpha	log	SCZ vs control	-0.0349643	0.0140096	0.0127868
42	IL-1beta	log	SCZ vs control	0.0213417	0.0206703	0.302185
43	IL-2	log	SCZ vs control	-0.0261482	0.0243567	0.283375
44	IL-3	log	SCZ vs control	-0.0799464	0.0196221	5.11524e-05
45	IL-4	log	SCZ vs control	-0.0355373	0.0131377	0.00698808
46	IL-5	log	SCZ vs control	0.00240689	0.0194486	0.901542
48	IL-7	log	SCZ vs control	0.00700217	0.0115525	0.544623
49	IL-8	log	SCZ vs control	0.037872	0.011242	0.000794171
50	Insulin	log	SCZ vs control	0.243313	0.0363917	4.5281e-11
51	Leptin	sqrt	SCZ vs control	0.31029	0.117506	0.00845041
52	Lipoprotein (a)	log	SCZ vs control	0.0260437	0.0381192	0.494684
53	Lymphotactin	log	SCZ vs control	-0.00805709	0.0116626	0.489879
54	MCP-1	log	SCZ vs control	0.0347324	0.0101541	0.000659399
55	MDC	log	SCZ vs control	0.16203	0.0105361	1.67993e-46
56	MIP-1alpha	sqrt	SCZ vs control	0.130988	0.109249	0.230916
57	MIP-1beta	log	SCZ vs control	0.183434	0.0156867	4.23669e-29
58	MMP-2	log	SCZ vs control	-0.0939702	0.0220782	2.34697e-05
59	MMP-3	log	SCZ vs control	0.000853622	0.0221204	0.969228
60	MMP-9	log	SCZ vs control	0.675989	0.0557753	5.82446e-31
61	Myoglobin	log	SCZ vs control	-0.0235872	0.0190101	0.215085
62	PAI-1	sqrt	SCZ vs control	1.72669	0.152609	1.75904e-27
63	Prostatic Acid Phosphatase	log	SCZ vs control	0.119493	0.0169807	4.49316e-12
64	Prostate Specific Antigen, Free	log	SCZ vs control	0.0989539	0.050457	0.0502369
65	RANTES	log	SCZ vs control	0.53905	0.0207653	4.62857e-106
66	Serum Amyloid P	sqrt	SCZ vs control	0.413585	0.074125	3.3868e-08
67	Stem Cell Factor	log	SCZ vs control	0.17686	0.013237	1.26872e-36
68	SGOT	log	SCZ vs control	-0.00352633	0.0101007	0.727101
69	Thyroxine Binding Globulin	log	SCZ vs control	0.0787216	0.00777363	1.17251e-22
70	Tissue Factor	log	SCZ vs control	0.0814731	0.0251853	0.00127087
71	TIMP-1	log	SCZ vs control	0.167749	0.00808424	1.07669e-75
72	TNF RII	log	SCZ vs control	0.147268	0.0116849	3.99566e-33
74	TNF-beta	log	SCZ vs control	-0.0970769	0.0190186	4.22801e-07
75	Thrombopoietin	sqrt	SCZ vs control	0.23301	0.029064	4.23637e-15
76	Thyroid Stimulating Hormone	log	SCZ vs control	0.0474607	0.0343078	0.166967
77	VCAM-1	log	SCZ vs control	0.0308171	0.00874807	0.000453419
78	VEGF	log	SCZ vs control	0.0762312	0.0135419	2.57156e-08
79	von Willebrand Factor	log	SCZ vs control	0.0890588	0.0168818	1.74234e-07
1	Alpha-1 Antitrypsin	log	MDD vs control	0.0144184	0.00774456	0.0630357
2	Adiponectin	log	MDD vs control	-0.0492875	0.0185202	0.00795367
3	Alpha-2 Macroglobulin	log	MDD vs control	-0.0649251	0.00879954	4.32721e-13
4	Alpha-Fetoprotein	log	MDD vs control	0.0455949	0.0256005	0.0753215
5	Apolipoprotein A1	log	MDD vs control	-0.0417214	0.0100536	3.71392e-05
6	Apolipoprotein CIII	log	MDD vs control	0.0633747	0.0162832	0.000108403
7	Apolipoprotein H	sqrt	MDD vs control	0.406247	0.217615	0.0623236
8	Beta-2 Microglobulin	log	MDD vs control	0.0396248	0.00880334	7.85276e-06
9	Brain-Derived Neurotrophic Factor	log	MDD vs control	-0.0898267	0.0233905	0.000133433
10	Complement 3	sqrt	MDD vs control	0.029814	0.00967468	0.00213507
11	Cancer Antigen 125	log	MDD vs control	0.0206883	0.0265824	0.43666
12	Cancer Antigen 19-9	log	MDD vs control	-0.0297533	0.0466253	0.523583
14	Carcinoembryonic Antigen	log	MDD vs control	0.0200591	0.0277008	0.469212
16	C Reactive Protein	log	MDD vs control	0.214596	0.0534573	6.57032e-05
17	EGF	log	MDD vs control	-0.0952541	0.0433242	0.0282136
18	ENA-78	log	MDD vs control	-0.0610897	0.0233167	0.00897393
19	Endothelin-1	log	MDD vs control	-0.03807	0.0215309	0.077448
20	Eotaxin	log	MDD vs control	-0.0817593	0.0212066	0.000125633
22	Fatty Acid Binding Protein	sqrt	MDD vs control	0.197953	0.0530389	0.000204388
23	Factor VII	none	MDD vs control	9.48966	5.43654	0.0813082
24	Ferritin	log	MDD vs control	-0.0029696	0.03967	0.940348
26	Fibrinogen	log	MDD vs control	0.0245258	0.00889201	0.00595616
27	Growth Hormone	log	MDD vs control	-0.291951	0.0649192	7.99682e-06
28	GM-CSF	sqrt	MDD vs control	0.541618	0.152271	0.000399153
29	Glutathione S-Transferase	log	MDD vs control	0.0285479	0.0387934	0.462028
30	ICAM-1	log	MDD vs control	0.0059004	0.00783933	0.45189
31	IgA	sqrt	MDD vs control	0.0413587	0.0259854	0.1119
32	IgE	log	MDD vs control	-0.00613586	0.0495995	0.90158
33	IgM	log	MDD vs control	-0.067994	0.0199409	0.000685497
34	IL-10	log	MDD vs control	0.025608	0.0112658	0.0233083
35	IL-12p40	log	MDD vs control	-0.0229731	0.0236201	0.331068
36	IL-12p70	log	MDD vs control	0.0317414	0.0193689	0.101685
37	IL-13	log	MDD vs control	-0.00723271	0.0196266	0.712594
38	IL-15	log	MDD vs control	-0.0058336	0.0137584	0.671688
39	IL-16	log	MDD vs control	-0.0212111	0.0105659	0.0450597
40	IL-18	log	MDD vs control	0.00866189	0.0128336	0.499927
41	IL-1alpha	log	MDD vs control	-0.00277242	0.0137611	0.840388
42	IL-1beta	log	MDD vs control	0.0173628	0.0203037	0.392744
43	IL-2	log	MDD vs control	-0.0184871	0.0239247	0.439935
44	IL-3	log	MDD vs control	-0.0191915	0.0192741	0.319715
45	IL-4	log	MDD vs control	0.0280049	0.0129047	0.0303147
46	IL-5	log	MDD vs control	0.0213503	0.0191036	0.2641
48	IL-7	log	MDD vs control	0.0116905	0.0113476	0.303247
49	IL-8	log	MDD vs control	-0.00581913	0.0110426	0.598373
50	Insulin	log	MDD vs control	0.374262	0.0357463	5.18376e-24
51	Leptin	sqrt	MDD vs control	0.404215	0.115422	0.000489471
52	Lipoprotein (a)	log	MDD vs control	0.121081	0.0374432	0.00127627
53	Lymphotactin	log	MDD vs control	2.83973e-05	0.0114558	0.998023
54	MCP-1	log	MDD vs control	0.0192987	0.00997405	0.0533859
55	MDC	log	MDD vs control	0.0167013	0.0103492	0.107003
56	MIP-1alpha	sqrt	MDD vs control	0.135059	0.107311	0.208583
57	MIP-1beta	log	MDD vs control	0.0430694	0.0154085	0.00532198
58	MMP-2	log	MDD vs control	-0.100546	0.0216867	4.1939e-06
59	MMP-3	log	MDD vs control	-0.00264803	0.0217281	0.903034
60	MMP-9	log	MDD vs control	0.471752	0.0547861	4.36253e-17
61	Myoglobin	log	MDD vs control	-0.0219939	0.018673	0.239238
62	PAI-1	sqrt	MDD vs control	0.522458	0.149903	0.000520611
63	Prostatic Acid Phosphatase	log	MDD vs control	0.0156939	0.0166795	0.34706
64	Prostate Specific Antigen, Free	log	MDD vs control	-0.0533101	0.0495622	0.282448
65	RANTES	log	MDD vs control	-0.0732451	0.0203971	0.000351281
66	Serum Amyloid P	sqrt	MDD vs control	0.241865	0.0728104	0.000938268
67	Stem Cell Factor	log	MDD vs control	0.0085652	0.0130022	0.510263
68	SGOT	log	MDD vs control	0.0347801	0.00992161	0.000483288
69	Thyroxine Binding Globulin	log	MDD vs control	0.0135927	0.00763577	0.0754648
70	Tissue Factor	log	MDD vs control	0.0741171	0.0247386	0.002827
71	TIMP-1	log	MDD vs control	0.0151592	0.00794087	0.0566484
72	TNF RII	log	MDD vs control	0.0863338	0.0114777	1.57182e-13
74	TNF-beta	log	MDD vs control	-0.021707	0.0186813	0.245626
75	Thrombopoietin	sqrt	MDD vs control	-0.0234395	0.0285486	0.411889
76	Thyroid Stimulating Hormone	log	MDD vs control	-0.0717421	0.0336993	0.0335941
77	VCAM-1	log	MDD vs control	0.024601	0.00859292	0.00431638
78	VEGF	log	MDD vs control	0.00938097	0.0133017	0.48088
79	von Willebrand Factor	log	MDD vs control	0.0684259	0.0165824	4.10458e-05
