# Supplementary material for: Plasma Protein Biomarkers for Depression and Schizophrenia by Multi Analyte Profiling of Case-Control Collections
Source: PLoS One. 2010 Feb 11;5(2):e9166. doi: 10.1371/journal.pone.0009166 (PMC2820097; doi:10.1371/journal.pone.0009166)
Supplement: Table S3 — Effect of age, BMI and gender as covariates. The table reports the results from a more formal analysis performed on possible demographic covariates to verify if differences in BMI, age or gender ratio could impact the results obtained by the disease group analysis. The analysis aimed at verifying if (i) the clinical parameters chosen where statistically significant and (ii) if their inclusion significantly changed the results for the disease groups. Statistical interactions were also tested in these models. Worksheet 1: p values for demographics (gender, age and BMI); from separate ANOVA analysis based on full dataset (MDD, SCZ and controls). Worksheets 2–11: simple p values for disease group (t-test), p values for demographics, p values for disease group after inclusion of demographics, demographic by group interaction; from ANOVA on MDD plus controls or SCZ plus controls. More specifically: effect of gender (Worksheet 2,3); effect of age, linear model (Worksheet 4,5); effect of age, quadratic model to account for potential non-linearity (Worksheet 6,7); effect of BMI, linear model (Worksheet 8,9); effect of BMI, quadratic model to account for potential non-linearity (Worksheet 10,11) (0.17 MB XLS) [file pone.0009166.s003.xls]

## Sheet: p value demographic analysis
run	pr number	name	transformation	p value Gender	p value age	p value age (quadratic effect)	p value BMI	p value BMI (quadratic effect)
MDD + SCZ + CTRL	1	Alpha-1 Antitrypsin	log	0.090607	0.00215689	0.744638	0.239312	0.333541
MDD + SCZ + CTRL	2	Adiponectin	log	7.90217e-31	2.79097e-05	0.398642	2.67844e-20	0.00309952
MDD + SCZ + CTRL	3	Alpha-2 Macroglobulin	log	0.00124308	0.911488	0.00995399	5.81651e-07	0.378201
MDD + SCZ + CTRL	4	Alpha-Fetoprotein	log	2.7912e-09	3.87388e-06	0.320653	4.44106e-16	0.0720249
MDD + SCZ + CTRL	5	Apolipoprotein A1	log	2.86633e-27	1.86681e-23	0.00666629	2.65989e-13	0.417095
MDD + SCZ + CTRL	6	Apolipoprotein CIII	log	0.492823	4.02486e-08	0.000265108	2.42957e-14	0.000453284
MDD + SCZ + CTRL	7	Apolipoprotein H	sqrt	0.0242252	0.00013013	0.706097	3.0764e-05	0.0051511
MDD + SCZ + CTRL	8	Beta-2 Microglobulin	log	0.879657	2.44464e-26	2.16223e-06	5.9206e-05	0.000644257
MDD + SCZ + CTRL	9	Brain-Derived Neurotrophic Factor	log	1.34767e-06	2.13265e-30	0.00414893	4.9717e-11	0.0640625
MDD + SCZ + CTRL	10	Complement 3	sqrt	0.434546	0.0118071	0.0856349	4.13193e-47	0.000143882
MDD + SCZ + CTRL	11	Cancer Antigen 125	log	0.150868	0.00133711	0.326037	0.00125744	0.979923
MDD + SCZ + CTRL	12	Cancer Antigen 19-9	log	0.0609945	0.581787	0.200566	0.0434109	0.359892
MDD + SCZ + CTRL	14	Carcinoembryonic Antigen	log	0.0136715	0.0033296	0.787087	0.000894978	0.124631
MDD + SCZ + CTRL	16	C Reactive Protein	log	0.771524	1.64125e-05	0.902632	8.52126e-40	0.0293919
MDD + SCZ + CTRL	17	EGF	log	0.000269344	5.46259e-28	0.0759251	1.13205e-05	0.063694
MDD + SCZ + CTRL	18	ENA-78	log	0.106466	1.09673e-14	0.0056568	0.000220272	0.00862678
MDD + SCZ + CTRL	19	Endothelin-1	log	0.325824	0.0629653	0.608994	0.920301	0.531658
MDD + SCZ + CTRL	20	Eotaxin	log	0.869726	0.808834	0.642491	0.0266749	0.415152
MDD + SCZ + CTRL	22	Fatty Acid Binding Protein	sqrt	3.26035e-43	4.10812e-08	0.701678	5.73174e-42	0.131013
MDD + SCZ + CTRL	23	Factor VII	none	0.0262184	0.810925	0.36612	1.61918e-08	0.501608
MDD + SCZ + CTRL	24	Ferritin	log	4.30384e-38	1.35387e-11	0.236626	9.55511e-12	3.22379e-07
MDD + SCZ + CTRL	26	Fibrinogen	log	0.0373911	7.58062e-12	0.651573	2.68134e-17	0.304755
MDD + SCZ + CTRL	27	Growth Hormone	log	4.04594e-27	0.294034	0.677957	9.82369e-14	0.000434431
MDD + SCZ + CTRL	28	GM-CSF	sqrt	7.20459e-07	0.000330678	0.100032	0.0382536	0.122829
MDD + SCZ + CTRL	29	Glutathione S-Transferase	log	0.0124802	4.77381e-05	0.00398043	1.43177e-06	0.639259
MDD + SCZ + CTRL	30	ICAM-1	log	0.407977	0.012103	0.711704	1.00216e-10	0.844881
MDD + SCZ + CTRL	31	IgA	sqrt	0.0937507	1.37958e-09	0.202463	0.0574138	0.689867
MDD + SCZ + CTRL	32	IgE	log	0.0033263	3.3316e-06	0.340728	0.576928	0.336393
MDD + SCZ + CTRL	33	IgM	log	2.26349e-15	0.0547489	0.000117698	0.000374887	0.00703111
MDD + SCZ + CTRL	34	IL-10	log	5.80893e-07	6.82744e-08	0.450724	0.0116208	0.499546
MDD + SCZ + CTRL	35	IL-12p40	log	9.25856e-14	0.017504	0.846102	4.79108e-07	0.119949
MDD + SCZ + CTRL	36	IL-12p70	log	0.000439401	0.239251	0.181941	0.916495	0.595089
MDD + SCZ + CTRL	37	IL-13	log	2.10628e-16	0.0093987	0.962678	6.80687e-16	0.0408361
MDD + SCZ + CTRL	38	IL-15	log	0.00831829	0.682814	0.332113	0.0397991	0.912426
MDD + SCZ + CTRL	39	IL-16	log	0.0282387	0.801068	0.948556	1.14058e-06	0.272517
MDD + SCZ + CTRL	40	IL-18	log	1.26257e-05	0.965598	0.111568	1.28308e-10	0.742388
MDD + SCZ + CTRL	41	IL-1alpha	log	1.21904e-09	0.0758164	0.601329	5.13228e-09	0.0504422
MDD + SCZ + CTRL	42	IL-1beta	log	0.000155615	0.145132	0.439524	2.17922e-05	0.0983444
MDD + SCZ + CTRL	43	IL-2	log	0.525093	0.425867	0.647973	0.714779	0.178945
MDD + SCZ + CTRL	44	IL-3	log	6.51446e-14	0.0321426	0.99828	4.88743e-13	0.00539804
MDD + SCZ + CTRL	45	IL-4	log	0.00432777	2.03857e-11	0.14826	0.0349656	0.0043505
MDD + SCZ + CTRL	46	IL-5	log	1.19554e-09	0.0675655	0.446495	0.000340014	0.225537
MDD + SCZ + CTRL	48	IL-7	log	0.00013344	0.172993	0.358948	0.00889166	0.997725
MDD + SCZ + CTRL	49	IL-8	log	0.548476	0.0786453	0.587357	0.460457	0.721467
MDD + SCZ + CTRL	50	Insulin	log	0.00819073	0.0127859	0.000468136	1.13502e-22	0.178895
MDD + SCZ + CTRL	51	Leptin	sqrt	4.12167e-50	0.0072182	0.642902	2.36203e-54	0.969757
MDD + SCZ + CTRL	52	Lipoprotein (a)	log	0.00115252	0.000677898	0.403921	0.91344	0.109229
MDD + SCZ + CTRL	53	Lymphotactin	log	0.437658	0.34158	0.927042	0.0159351	0.318927
MDD + SCZ + CTRL	54	MCP-1	log	0.896204	2.20534e-10	0.572687	0.000753772	0.399611
MDD + SCZ + CTRL	55	MDC	log	0.753831	1.69672e-13	0.198291	1.55298e-09	0.00209146
MDD + SCZ + CTRL	56	MIP-1alpha	sqrt	0.623414	0.00248261	0.873211	0.000176641	0.0221486
MDD + SCZ + CTRL	57	MIP-1beta	log	0.00468265	0.690303	0.955042	2.79236e-15	0.821779
MDD + SCZ + CTRL	58	MMP-2	log	0.00224116	0.0431124	0.232072	5.12282e-05	0.197341
MDD + SCZ + CTRL	59	MMP-3	log	0.372093	0.0200477	0.208648	9.98111e-06	0.507587
MDD + SCZ + CTRL	60	MMP-9	log	0.00138914	0.373147	0.689265	1.44711e-12	0.625368
MDD + SCZ + CTRL	61	Myoglobin	log	7.80695e-11	9.09803e-13	0.236262	1.83808e-06	0.010953
MDD + SCZ + CTRL	62	PAI-1	sqrt	0.00836034	0.173481	0.697447	1.47741e-47	0.00163459
MDD + SCZ + CTRL	63	Prostatic Acid Phosphatase	log	8.85238e-23	1.41619e-05	0.0225634	2.36803e-14	0.417506
MDD + SCZ + CTRL	64	Prostate Specific Antigen, Free	log	0	0.0349093	0.00204501	0.00296084	6.4745e-05
MDD + SCZ + CTRL	65	RANTES	log	6.0236e-09	6.10934e-38	0.383383	4.90327e-06	0.0141129
MDD + SCZ + CTRL	66	Serum Amyloid P	sqrt	3.37607e-20	0.00232337	0.575286	2.18768e-48	3.50271e-11
MDD + SCZ + CTRL	67	Stem Cell Factor	log	0.250329	0.00331891	0.445264	0.0405996	0.212345
MDD + SCZ + CTRL	68	SGOT	log	0.685011	1.12296e-05	0.000432741	0.0434189	0.00237874
MDD + SCZ + CTRL	69	Thyroxine Binding Globulin	log	6.29641e-11	0.000104417	0.525631	6.23826e-07	0.359032
MDD + SCZ + CTRL	70	Tissue Factor	log	0.000246745	9.42975e-05	0.741817	0.000882782	0.433252
MDD + SCZ + CTRL	71	TIMP-1	log	1.12166e-06	0.0685346	0.705696	6.61438e-12	0.723269
MDD + SCZ + CTRL	72	TNF RII	log	0.0331798	0.0069127	0.00223761	7.9354e-15	0.155266
MDD + SCZ + CTRL	74	TNF-beta	log	1.04129e-05	4.79372e-05	0.415687	0.338818	0.813116
MDD + SCZ + CTRL	75	Thrombopoietin	sqrt	0.709376	3.66214e-06	0.840221	0.0671939	0.0430427
MDD + SCZ + CTRL	76	Thyroid Stimulating Hormone	log	0.821381	1.7714e-06	0.226242	0.337199	0.121433
MDD + SCZ + CTRL	77	VCAM-1	log	0.892945	0.00290866	0.0338811	0.299696	0.999403
MDD + SCZ + CTRL	78	VEGF	log	0.595008	0.0366579	0.356138	3.00086e-05	0.241483
MDD + SCZ + CTRL	79	von Willebrand Factor	log	0.949056	1.68709e-08	0.0427159	3.75351e-05	0.72797

## Sheet: MDD_gender_p
run	pr number	name	transformation	simple p value MDD	p value Gender	p value MDD (after fitting gender)	p value group_gender interaction
MDD + CTRL	50	Insulin	log	8.24233e-24	0.147532	4.44047e-24	0.870721
MDD + CTRL	60	MMP-9	log	1.65598e-14	0.299414	1.24979e-14	0.896098
MDD + CTRL	3	Alpha-2 Macroglobulin	log	1.23252e-12	0.0079895	4.23619e-13	0.192309
MDD + CTRL	72	TNF RII	log	3.33482e-12	0.658021	2.9602e-12	0.258053
MDD + CTRL	58	MMP-2	log	5.82976e-06	0.109963	4.31231e-06	0.755106
MDD + CTRL	27	Growth Hormone	log	1.91892e-05	7.07346e-21	5.06978e-07	0.00759081
MDD + CTRL	5	Apolipoprotein A1	log	2.23003e-05	6.95051e-11	3.10653e-06	0.0809041
MDD + CTRL	8	Beta-2 Microglobulin	log	3.01782e-05	0.931419	3.08648e-05	0.355774
MDD + CTRL	16	C Reactive Protein	log	3.78328e-05	0.342897	4.41408e-05	0.78361
MDD + CTRL	79	von Willebrand Factor	log	0.000142088	0.733438	0.000131354	0.0743137
MDD + CTRL	9	Brain-Derived Neurotrophic Factor	log	0.000145502	0.73356	0.00014105	0.896115
MDD + CTRL	6	Apolipoprotein CIII	log	0.000152461	0.453108	0.000171301	0.635912
MDD + CTRL	20	Eotaxin	log	0.00025413	0.375749	0.000213688	0.0438383
MDD + CTRL	65	RANTES	log	0.000267467	0.875711	0.000261987	0.0355956
MDD + CTRL	22	Fatty Acid Binding Protein	sqrt	0.000310238	5.34504e-29	0.000268708	0.348257
MDD + CTRL	51	Leptin	sqrt	0.000319985	9.15917e-34	0.000231833	0.291134
MDD + CTRL	28	GM-CSF	sqrt	0.000456455	0.000167476	0.000631595	0.244844
MDD + CTRL	62	PAI-1	sqrt	0.000517478	0.524545	0.000478364	0.513344
MDD + CTRL	33	IgM	log	0.000661508	5.45512e-11	0.00015323	0.898794
MDD + CTRL	66	Serum Amyloid P	sqrt	0.00091571	3.24281e-15	0.000139445	0.524651
MDD + CTRL	68	SGOT	log	0.00130255	0.523795	0.00133934	0.0171613
MDD + CTRL	10	Complement 3	sqrt	0.00138908	0.288401	0.0012178	0.711158
MDD + CTRL	52	Lipoprotein (a)	log	0.00169371	0.00235547	0.00225708	0.881839
MDD + CTRL	57	MIP-1beta	log	0.00251071	0.0299114	0.00184435	0.225214
MDD + CTRL	70	Tissue Factor	log	0.00273943	0.000897116	0.00367716	0.793005
MDD + CTRL	77	VCAM-1	log	0.00438435	0.784017	0.00425029	0.254015
MDD + CTRL	18	ENA-78	log	0.00636189	3.3376e-07	0.00285467	0.287559
MDD + CTRL	26	Fibrinogen	log	0.00684376	0.0177765	0.00851757	0.76267
MDD + CTRL	2	Adiponectin	log	0.00860924	6.35554e-23	0.00112571	0.287796
MDD + CTRL	34	IL-10	log	0.0168766	6.57018e-05	0.0226122	0.946835
MDD + CTRL	45	IL-4	log	0.0302096	0.0206941	0.0357699	0.0775158
MDD + CTRL	54	MCP-1	log	0.0352393	0.866597	0.0347803	0.319657
MDD + CTRL	17	EGF	log	0.0410325	0.473761	0.0383979	0.18845
MDD + CTRL	71	TIMP-1	log	0.0468627	0.318802	0.0430351	0.496299
MDD + CTRL	76	Thyroid Stimulating Hormone	log	0.0487491	0.410506	0.0454753	0.403316
MDD + CTRL	39	IL-16	log	0.0529548	0.509811	0.0561171	0.791363
MDD + CTRL	7	Apolipoprotein H	sqrt	0.0567501	0.065939	0.0481378	0.396888
MDD + CTRL	1	Alpha-1 Antitrypsin	log	0.0586612	0.000898455	0.0733139	0.388726
MDD + CTRL	19	Endothelin-1	log	0.073496	0.0888739	0.0633227	0.15017
MDD + CTRL	23	Factor VII	none	0.0800977	0.109404	0.0900666	0.819937
MDD + CTRL	69	Thyroxine Binding Globulin	log	0.0817328	1.66688e-13	0.116634	0.0596788
MDD + CTRL	4	Alpha-Fetoprotein	log	0.0876944	4.24135e-06	0.115091	0.60555
MDD + CTRL	55	MDC	log	0.103549	0.00370594	0.123076	0.0384992
MDD + CTRL	36	IL-12p70	log	0.10607	0.00307164	0.127902	0.517961
MDD + CTRL	31	IgA	sqrt	0.113964	0.00260198	0.088234	0.0999025
MDD + CTRL	56	MIP-1alpha	sqrt	0.223804	0.629619	0.229684	0.0994719
MDD + CTRL	61	Myoglobin	log	0.243864	1.46459e-08	0.319067	0.46576
MDD + CTRL	74	TNF-beta	log	0.256628	0.0171768	0.219705	0.110697
MDD + CTRL	46	IL-5	log	0.258095	1.68021e-07	0.3299	0.0814401
MDD + CTRL	64	Prostate Specific Antigen, Free	log	0.29011	3.78254e-233	0.38684	0.71946
MDD + CTRL	44	IL-3	log	0.29362	1.57843e-08	0.196275	0.0243996
MDD + CTRL	35	IL-12p40	log	0.306889	1.55048e-07	0.215072	0.199405
MDD + CTRL	48	IL-7	log	0.326731	0.0128594	0.370044	0.928408
MDD + CTRL	63	Prostatic Acid Phosphatase	log	0.365621	8.12297e-16	0.206507	0.0370868
MDD + CTRL	42	IL-1beta	log	0.39855	0.0156591	0.444914	0.0867559
MDD + CTRL	11	Cancer Antigen 125	log	0.403385	0.0534402	0.440038	0.0362929
MDD + CTRL	75	Thrombopoietin	sqrt	0.431639	0.261914	0.408496	0.623194
MDD + CTRL	30	ICAM-1	log	0.439314	0.221873	0.461372	0.00296757
MDD + CTRL	43	IL-2	log	0.452983	0.964253	0.451279	0.0823728
MDD + CTRL	29	Glutathione S-Transferase	log	0.455787	0.000638195	0.527484	0.254476
MDD + CTRL	78	VEGF	log	0.470002	0.64724	0.480592	0.9018
MDD + CTRL	14	Carcinoembryonic Antigen	log	0.471387	0.386485	0.450121	0.0116533
MDD + CTRL	40	IL-18	log	0.497842	5.56909e-06	0.392734	0.632675
MDD + CTRL	67	Stem Cell Factor	log	0.512908	0.000465106	0.591938	0.537653
MDD + CTRL	12	Cancer Antigen 19-9	log	0.530012	0.290965	0.50514	0.227114
MDD + CTRL	49	IL-8	log	0.622692	0.946002	0.620287	0.06574
MDD + CTRL	37	IL-13	log	0.683242	1.71731e-09	0.52085	0.0955949
MDD + CTRL	38	IL-15	log	0.69175	0.0115318	0.624867	0.535893
MDD + CTRL	41	IL-1alpha	log	0.835156	4.7948e-07	0.692814	0.319042
MDD + CTRL	32	IgE	log	0.896145	0.139387	0.937647	0.0993379
MDD + CTRL	59	MMP-3	log	0.90542	0.721389	0.915251	0.0476445
MDD + CTRL	24	Ferritin	log	0.943818	6.10922e-29	0.730688	0.829779
MDD + CTRL	53	Lymphotactin	log	0.998023	0.802883	0.994873	0.507925

## Sheet: SCZ_gender_p
run	pr number	name	transformation	simple p value SCZ	p value Gender	p value SCZ (after fitting gender)	p value group_gender interaction
SCZ + CTRL	9	Brain-Derived Neurotrophic Factor	log	2.34812e-100	7.14408e-05	1.45261e-98	0.792252
SCZ + CTRL	65	RANTES	log	2.01514e-96	3.16801e-09	1.21983e-93	0.976175
SCZ + CTRL	17	EGF	log	4.75576e-75	3.99231e-05	5.23309e-73	0.743124
SCZ + CTRL	71	TIMP-1	log	7.46127e-68	4.36062e-06	1.48272e-65	0.933616
SCZ + CTRL	18	ENA-78	log	1.3369e-55	0.0914136	1.52276e-59	0.140627
SCZ + CTRL	55	MDC	log	1.31748e-47	0.0504727	6.06594e-47	0.628685
SCZ + CTRL	72	TNF RII	log	1.4444e-34	0.00147669	3.93424e-33	0.420004
SCZ + CTRL	67	Stem Cell Factor	log	7.84076e-34	0.396014	1.80074e-35	0.216943
SCZ + CTRL	60	MMP-9	log	4.45783e-31	0.000174637	2.26228e-29	0.779746
SCZ + CTRL	5	Apolipoprotein A1	log	1.53412e-30	4.1598e-25	3.03765e-28	0.472679
SCZ + CTRL	62	PAI-1	sqrt	3.92194e-26	0.00407321	6.83231e-25	0.853414
SCZ + CTRL	57	MIP-1beta	log	1.74707e-25	0.0128308	1.15983e-24	0.02387
SCZ + CTRL	69	Thyroxine Binding Globulin	log	1.86977e-21	8.3131e-09	1.47185e-27	0.0430837
SCZ + CTRL	30	ICAM-1	log	9.63075e-21	0.0103286	1.00894e-19	0.568265
SCZ + CTRL	1	Alpha-1 Antitrypsin	log	5.93383e-18	0.181098	2.95979e-19	0.147648
SCZ + CTRL	3	Alpha-2 Macroglobulin	log	1.6553e-16	0.000499341	2.7842e-15	0.0544362
SCZ + CTRL	29	Glutathione S-Transferase	log	2.54377e-15	0.168593	1.91577e-16	0.753664
SCZ + CTRL	75	Thrombopoietin	sqrt	5.61578e-15	0.534441	6.27961e-15	0.890834
SCZ + CTRL	11	Cancer Antigen 125	log	1.30834e-12	0.727677	4.52466e-13	0.117222
SCZ + CTRL	63	Prostatic Acid Phosphatase	log	1.86527e-12	1.30264e-19	3.35248e-10	0.00293478
SCZ + CTRL	50	Insulin	log	3.14694e-12	0.000238711	5.5704e-11	0.605416
SCZ + CTRL	27	Growth Hormone	log	9.87259e-09	1.20343e-24	1.53336e-06	0.000336711
SCZ + CTRL	66	Serum Amyloid P	sqrt	2.55045e-08	1.06385e-15	2.38066e-06	0.105437
SCZ + CTRL	79	von Willebrand Factor	log	4.81872e-08	0.292328	7.28607e-08	0.0198412
SCZ + CTRL	37	IL-13	log	5.00427e-08	2.62596e-14	4.02786e-06	0.897877
SCZ + CTRL	74	TNF-beta	log	7.77941e-08	2.62217e-07	1.96091e-06	0.988767
SCZ + CTRL	78	VEGF	log	1.27098e-07	0.550522	1.56539e-07	0.931296
SCZ + CTRL	14	Carcinoembryonic Antigen	log	2.02237e-07	0.000290463	2.01739e-06	0.589987
SCZ + CTRL	26	Fibrinogen	log	4.83314e-07	0.200691	1.22324e-07	0.9853
SCZ + CTRL	40	IL-18	log	4.85058e-07	0.00655065	2.3549e-06	0.0259185
SCZ + CTRL	10	Complement 3	sqrt	2.19746e-06	0.481172	2.79202e-06	0.12425
SCZ + CTRL	16	C Reactive Protein	log	2.31728e-06	0.711813	2.43052e-06	0.853707
SCZ + CTRL	58	MMP-2	log	1.10843e-05	0.00131107	6.65736e-05	0.305925
SCZ + CTRL	39	IL-16	log	5.22703e-05	0.0448114	0.000149694	0.599035
SCZ + CTRL	44	IL-3	log	5.74819e-05	6.61934e-14	0.00189657	0.587387
SCZ + CTRL	20	Eotaxin	log	0.000162535	0.583891	0.000192743	0.321832
SCZ + CTRL	32	IgE	log	0.000222637	0.00112302	0.0011067	0.953545
SCZ + CTRL	23	Factor VII	none	0.000259125	0.0329703	5.37525e-05	0.349532
SCZ + CTRL	38	IL-15	log	0.000334434	0.0435712	7.83536e-05	0.734134
SCZ + CTRL	34	IL-10	log	0.000358304	0.000158145	0.00214609	0.616086
SCZ + CTRL	49	IL-8	log	0.000426055	0.990062	0.000340443	0.0120247
SCZ + CTRL	77	VCAM-1	log	0.000457294	0.47761	0.000587386	0.182515
SCZ + CTRL	70	Tissue Factor	log	0.000829025	0.00256611	0.000107388	0.928729
SCZ + CTRL	54	MCP-1	log	0.000948696	0.59769	0.00111023	0.283951
SCZ + CTRL	19	Endothelin-1	log	0.00130231	0.874225	0.00106957	0.798573
SCZ + CTRL	35	IL-12p40	log	0.00286485	1.08866e-12	0.0409457	0.559661
SCZ + CTRL	31	IgA	sqrt	0.00545067	0.0724334	0.00187507	0.0137175
SCZ + CTRL	51	Leptin	sqrt	0.00736765	4.01084e-34	2.57731e-07	0.104053
SCZ + CTRL	45	IL-4	log	0.00835295	0.00580168	0.0236027	0.126878
SCZ + CTRL	2	Adiponectin	log	0.00883244	2.64234e-25	0.206407	0.126235
SCZ + CTRL	6	Apolipoprotein CIII	log	0.010993	0.957484	0.0104823	0.869302
SCZ + CTRL	41	IL-1alpha	log	0.0122892	3.79156e-08	0.0803952	0.442723
SCZ + CTRL	36	IL-12p70	log	0.0156554	0.00162106	0.00315958	0.956338
SCZ + CTRL	28	GM-CSF	sqrt	0.0306493	2.35759e-05	0.116865	0.374475
SCZ + CTRL	7	Apolipoprotein H	sqrt	0.0378695	0.0158832	0.0822619	0.548362
SCZ + CTRL	64	Prostate Specific Antigen, Free	log	0.0503695	1.62567e-207	0.00249812	5.86012e-05
SCZ + CTRL	8	Beta-2 Microglobulin	log	0.0712936	0.406478	0.0900172	0.587839
SCZ + CTRL	76	Thyroid Stimulating Hormone	log	0.137345	0.484364	0.107403	0.282865
SCZ + CTRL	61	Myoglobin	log	0.207386	1.56533e-08	0.0280504	0.468631
SCZ + CTRL	56	MIP-1alpha	sqrt	0.232353	0.595632	0.260346	0.409702
SCZ + CTRL	43	IL-2	log	0.287868	0.92311	0.275714	0.164173
SCZ + CTRL	42	IL-1beta	log	0.29733	0.00941761	0.143346	0.0426127
SCZ + CTRL	22	Fatty Acid Binding Protein	sqrt	0.29741	1.62169e-28	0.00273265	0.912204
SCZ + CTRL	33	IgM	log	0.352544	2.38517e-12	0.90765	0.964028
SCZ + CTRL	53	Lymphotactin	log	0.466103	0.24586	0.576326	0.893872
SCZ + CTRL	52	Lipoprotein (a)	log	0.487503	0.0227541	0.29124	0.383165
SCZ + CTRL	4	Alpha-Fetoprotein	log	0.502839	4.15097e-06	0.160105	0.669584
SCZ + CTRL	48	IL-7	log	0.529279	0.000433585	0.23539	0.390684
SCZ + CTRL	24	Ferritin	log	0.69836	8.19959e-26	0.206018	0.0297483
SCZ + CTRL	12	Cancer Antigen 19-9	log	0.707275	0.212554	0.567452	0.158081
SCZ + CTRL	68	SGOT	log	0.721665	0.313397	0.835904	0.0278176
SCZ + CTRL	46	IL-5	log	0.90177	1.18007e-08	0.30885	0.271766
SCZ + CTRL	59	MMP-3	log	0.968765	0.0568225	0.800343	0.670476

## Sheet: MDD_age_p
run	pr number	name	transformation	simple p value MDD	p value age	p value MDD (after fitting age)	p value group_age interaction
MDD + CTRL	50	Insulin	log	8.24233e-24	5.68604e-06	3.90654e-22	0.0469848
MDD + CTRL	60	MMP-9	log	1.65598e-14	0.0013984	1.60252e-13	0.0162735
MDD + CTRL	3	Alpha-2 Macroglobulin	log	1.23252e-12	0.00843728	6.45253e-12	0.00720271
MDD + CTRL	72	TNF RII	log	3.33482e-12	5.63696e-16	4.25595e-10	0.007691
MDD + CTRL	58	MMP-2	log	5.82976e-06	0.451808	2.54368e-06	0.160604
MDD + CTRL	27	Growth Hormone	log	1.91892e-05	0.626578	2.03304e-05	0.0589424
MDD + CTRL	5	Apolipoprotein A1	log	2.23003e-05	0.000120768	7.83812e-07	0.205161
MDD + CTRL	8	Beta-2 Microglobulin	log	3.01782e-05	6.16096e-29	0.00257916	7.11124e-05
MDD + CTRL	16	C Reactive Protein	log	3.78328e-05	8.51324e-11	0.000893977	0.844774
MDD + CTRL	79	von Willebrand Factor	log	0.000142088	2.3961e-12	0.00312239	0.0473459
MDD + CTRL	9	Brain-Derived Neurotrophic Factor	log	0.000145502	0.0782121	3.59575e-05	0.0532166
MDD + CTRL	6	Apolipoprotein CIII	log	0.000152461	8.23494e-09	0.00184673	0.00028765
MDD + CTRL	20	Eotaxin	log	0.00025413	0.0592322	6.50392e-05	0.490007
MDD + CTRL	65	RANTES	log	0.000267467	0.604519	0.000320292	0.976022
MDD + CTRL	22	Fatty Acid Binding Protein	sqrt	0.000310238	3.69072e-07	0.00319064	0.88112
MDD + CTRL	51	Leptin	sqrt	0.000319985	0.00164705	0.00144611	0.819914
MDD + CTRL	28	GM-CSF	sqrt	0.000456455	0.378084	0.000625418	0.0885552
MDD + CTRL	62	PAI-1	sqrt	0.000517478	1.58243e-12	0.00995415	0.843273
MDD + CTRL	33	IgM	log	0.000661508	0.0308462	0.00161883	0.00930843
MDD + CTRL	66	Serum Amyloid P	sqrt	0.00091571	2.18424e-08	0.00963924	0.551424
MDD + CTRL	68	SGOT	log	0.00130255	0.00211306	0.00430108	0.000324998
MDD + CTRL	10	Complement 3	sqrt	0.00138908	1.83611e-06	0.0100003	0.165905
MDD + CTRL	52	Lipoprotein (a)	log	0.00169371	0.00392147	0.00590154	0.882519
MDD + CTRL	57	MIP-1beta	log	0.00251071	8.31063e-09	0.0235355	0.474447
MDD + CTRL	70	Tissue Factor	log	0.00273943	4.68473e-05	0.0142095	0.5195
MDD + CTRL	77	VCAM-1	log	0.00438435	1.01201e-06	0.0279271	0.296462
MDD + CTRL	18	ENA-78	log	0.00636189	0.222232	0.00316153	0.124554
MDD + CTRL	26	Fibrinogen	log	0.00684376	2.17024e-20	0.131091	0.299848
MDD + CTRL	2	Adiponectin	log	0.00860924	0.00330111	0.00178999	0.375768
MDD + CTRL	34	IL-10	log	0.0168766	0.0160934	0.0391376	0.364114
MDD + CTRL	45	IL-4	log	0.0302096	2.61259e-06	0.125101	0.0119099
MDD + CTRL	54	MCP-1	log	0.0352393	3.71264e-15	0.302184	0.663687
MDD + CTRL	17	EGF	log	0.0410325	0.445928	0.0506416	0.130315
MDD + CTRL	71	TIMP-1	log	0.0468627	1.52941e-21	0.491991	0.400431
MDD + CTRL	76	Thyroid Stimulating Hormone	log	0.0487491	0.000947253	0.131313	0.50964
MDD + CTRL	39	IL-16	log	0.0529548	0.000407489	0.0119499	0.783669
MDD + CTRL	7	Apolipoprotein H	sqrt	0.0567501	1.76662e-06	0.214192	0.123656
MDD + CTRL	1	Alpha-1 Antitrypsin	log	0.0586612	0.34262	0.077304	0.621272
MDD + CTRL	19	Endothelin-1	log	0.073496	0.955582	0.0709195	0.0656038
MDD + CTRL	23	Factor VII	none	0.0800977	0.211763	0.113893	0.519623
MDD + CTRL	69	Thyroxine Binding Globulin	log	0.0817328	0.73399	0.0875543	0.287872
MDD + CTRL	4	Alpha-Fetoprotein	log	0.0876944	4.29821e-06	0.282655	0.00461547
MDD + CTRL	55	MDC	log	0.103549	0.603828	0.117319	0.449812
MDD + CTRL	36	IL-12p70	log	0.10607	0.103732	0.163468	0.1686
MDD + CTRL	31	IgA	sqrt	0.113964	4.8781e-06	0.35123	0.413197
MDD + CTRL	56	MIP-1alpha	sqrt	0.223804	8.32696e-06	0.565617	0.27538
MDD + CTRL	61	Myoglobin	log	0.243864	3.72044e-16	0.011599	0.609051
MDD + CTRL	74	TNF-beta	log	0.256628	0.318521	0.194398	0.39613
MDD + CTRL	46	IL-5	log	0.258095	0.373504	0.31336	0.550945
MDD + CTRL	64	Prostate Specific Antigen, Free	log	0.29011	0.501398	0.240782	0.12471
MDD + CTRL	44	IL-3	log	0.29362	0.697421	0.315861	0.295105
MDD + CTRL	35	IL-12p40	log	0.306889	0.891014	0.312471	0.814763
MDD + CTRL	48	IL-7	log	0.326731	0.868217	0.335033	0.931006
MDD + CTRL	63	Prostatic Acid Phosphatase	log	0.365621	0.873214	0.345598	0.0229538
MDD + CTRL	42	IL-1beta	log	0.39855	0.108557	0.540619	0.581217
MDD + CTRL	11	Cancer Antigen 125	log	0.403385	0.752936	0.426035	0.598869
MDD + CTRL	75	Thrombopoietin	sqrt	0.431639	0.31633	0.520364	0.816776
MDD + CTRL	30	ICAM-1	log	0.439314	0.0213243	0.663077	0.96283
MDD + CTRL	43	IL-2	log	0.452983	0.284213	0.550162	0.337284
MDD + CTRL	29	Glutathione S-Transferase	log	0.455787	0.545707	0.396648	0.0606027
MDD + CTRL	78	VEGF	log	0.470002	3.29009e-07	0.976494	0.0891924
MDD + CTRL	14	Carcinoembryonic Antigen	log	0.471387	7.41815e-08	0.941231	0.167557
MDD + CTRL	40	IL-18	log	0.497842	0.0258765	0.725164	0.293159
MDD + CTRL	67	Stem Cell Factor	log	0.512908	0.00257681	0.834409	0.907
MDD + CTRL	12	Cancer Antigen 19-9	log	0.530012	0.467329	0.599836	0.54186
MDD + CTRL	49	IL-8	log	0.622692	0.00251168	0.337704	0.754135
MDD + CTRL	37	IL-13	log	0.683242	0.297232	0.798443	0.372487
MDD + CTRL	38	IL-15	log	0.69175	0.0149705	0.441102	0.800052
MDD + CTRL	41	IL-1alpha	log	0.835156	0.908561	0.820116	0.555916
MDD + CTRL	32	IgE	log	0.896145	0.00970158	0.795886	0.469643
MDD + CTRL	59	MMP-3	log	0.90542	0.00139531	0.544845	0.600625
MDD + CTRL	24	Ferritin	log	0.943818	5.22144e-15	0.196685	0.105232
MDD + CTRL	53	Lymphotactin	log	0.998023	0.647905	0.943089	0.556641

## Sheet: SCZ_age_p
run	pr number	name	transformation	simple p value SCZ	p value age	p value SCZ (after fitting age)	p value age_group interaction
SCZ + CTRL	9	Brain-Derived Neurotrophic Factor	log	2.34812e-100	3.06755e-17	3.8883e-95	0.0273762
SCZ + CTRL	65	RANTES	log	2.01514e-96	7.51871e-25	9.39816e-85	0.665926
SCZ + CTRL	17	EGF	log	4.75576e-75	3.29917e-23	3.16883e-63	0.0949782
SCZ + CTRL	71	TIMP-1	log	7.46127e-68	0.00048146	7.82477e-74	0.000296263
SCZ + CTRL	18	ENA-78	log	1.3369e-55	1.58654e-08	9.12438e-52	0.0931543
SCZ + CTRL	55	MDC	log	1.31748e-47	6.84117e-16	2.63347e-38	0.0826299
SCZ + CTRL	72	TNF RII	log	1.4444e-34	0.0237372	1.94019e-36	0.0219296
SCZ + CTRL	67	Stem Cell Factor	log	7.84076e-34	0.0131204	1.03358e-34	0.372877
SCZ + CTRL	60	MMP-9	log	4.45783e-31	0.0541539	4.61261e-33	0.0424123
SCZ + CTRL	5	Apolipoprotein A1	log	1.53412e-30	1.80037e-24	6.25842e-19	0.153257
SCZ + CTRL	62	PAI-1	sqrt	3.92194e-26	0.497338	3.66237e-30	0.00942823
SCZ + CTRL	57	MIP-1beta	log	1.74707e-25	0.70185	1.43242e-29	0.889487
SCZ + CTRL	69	Thyroxine Binding Globulin	log	1.86977e-21	6.79224e-06	1.18147e-17	0.36223
SCZ + CTRL	30	ICAM-1	log	9.63075e-21	0.00211893	3.80287e-19	0.19091
SCZ + CTRL	1	Alpha-1 Antitrypsin	log	5.93383e-18	0.000116665	5.45723e-15	0.98756
SCZ + CTRL	3	Alpha-2 Macroglobulin	log	1.6553e-16	0.0153064	9.83256e-16	0.0282477
SCZ + CTRL	29	Glutathione S-Transferase	log	2.54377e-15	0.00250673	1.34829e-13	0.0560628
SCZ + CTRL	75	Thrombopoietin	sqrt	5.61578e-15	0.000143102	3.95934e-12	0.549012
SCZ + CTRL	11	Cancer Antigen 125	log	1.30834e-12	0.0130274	2.29195e-11	0.497489
SCZ + CTRL	63	Prostatic Acid Phosphatase	log	1.86527e-12	0.000250345	4.16383e-10	0.000744095
SCZ + CTRL	50	Insulin	log	3.14694e-12	0.00770052	9.00709e-11	0.315327
SCZ + CTRL	27	Growth Hormone	log	9.87259e-09	0.00065969	1.50647e-06	0.505233
SCZ + CTRL	66	Serum Amyloid P	sqrt	2.55045e-08	0.234714	3.6101e-11	0.250412
SCZ + CTRL	79	von Willebrand Factor	log	4.81872e-08	0.000329155	2.28891e-14	0.091554
SCZ + CTRL	37	IL-13	log	5.00427e-08	0.000465084	7.49461e-06	0.120263
SCZ + CTRL	74	TNF-beta	log	7.77941e-08	1.69188e-07	0.000231242	0.311016
SCZ + CTRL	78	VEGF	log	1.27098e-07	0.780359	3.94404e-09	0.525789
SCZ + CTRL	14	Carcinoembryonic Antigen	log	2.02237e-07	0.00489608	3.47611e-12	0.319452
SCZ + CTRL	26	Fibrinogen	log	4.83314e-07	5.13981e-07	3.32254e-15	0.0108964
SCZ + CTRL	40	IL-18	log	4.85058e-07	0.603028	1.05125e-08	0.367167
SCZ + CTRL	10	Complement 3	sqrt	2.19746e-06	0.461976	3.54641e-08	0.0479029
SCZ + CTRL	16	C Reactive Protein	log	2.31728e-06	0.100927	3.85696e-09	0.275567
SCZ + CTRL	58	MMP-2	log	1.10843e-05	0.0161384	0.000171779	0.579896
SCZ + CTRL	39	IL-16	log	5.22703e-05	0.600617	2.60997e-06	0.000519635
SCZ + CTRL	44	IL-3	log	5.74819e-05	0.000606262	0.00342169	0.334018
SCZ + CTRL	20	Eotaxin	log	0.000162535	0.133145	1.84696e-06	0.893905
SCZ + CTRL	32	IgE	log	0.000222637	0.000681939	0.0100068	0.392241
SCZ + CTRL	23	Factor VII	none	0.000259125	0.359375	0.00034249	0.60571
SCZ + CTRL	38	IL-15	log	0.000334434	0.753674	5.16747e-05	0.354231
SCZ + CTRL	34	IL-10	log	0.000358304	1.63521e-06	0.061932	0.148752
SCZ + CTRL	49	IL-8	log	0.000426055	0.0226524	1.18657e-06	0.278449
SCZ + CTRL	77	VCAM-1	log	0.000457294	0.263855	1.55919e-05	0.134214
SCZ + CTRL	70	Tissue Factor	log	0.000829025	0.00229352	5.25696e-07	0.128166
SCZ + CTRL	54	MCP-1	log	0.000948696	1.4964e-06	6.88796e-09	0.453618
SCZ + CTRL	19	Endothelin-1	log	0.00130231	0.0341846	0.00961691	0.657021
SCZ + CTRL	35	IL-12p40	log	0.00286485	0.00543538	0.037015	0.00492001
SCZ + CTRL	31	IgA	sqrt	0.00545067	1.74417e-06	0.31979	0.185563
SCZ + CTRL	51	Leptin	sqrt	0.00736765	0.210159	0.00052677	0.593003
SCZ + CTRL	45	IL-4	log	0.00835295	1.99846e-10	0.870955	0.786237
SCZ + CTRL	2	Adiponectin	log	0.00883244	1.58665e-07	0.538374	0.61963
SCZ + CTRL	6	Apolipoprotein CIII	log	0.010993	8.46217e-06	1.70287e-06	0.0323413
SCZ + CTRL	41	IL-1alpha	log	0.0122892	0.0109277	0.102147	0.318203
SCZ + CTRL	36	IL-12p70	log	0.0156554	0.226636	0.00157921	0.622407
SCZ + CTRL	28	GM-CSF	sqrt	0.0306493	0.00069507	0.367786	0.234558
SCZ + CTRL	7	Apolipoprotein H	sqrt	0.0378695	0.000536777	0.000145774	0.323582
SCZ + CTRL	64	Prostate Specific Antigen, Free	log	0.0503695	0.053336	0.183118	0.000177909
SCZ + CTRL	8	Beta-2 Microglobulin	log	0.0712936	5.4351e-08	9.90278e-06	0.0116496
SCZ + CTRL	76	Thyroid Stimulating Hormone	log	0.137345	0.000539006	0.900933	0.706733
SCZ + CTRL	61	Myoglobin	log	0.207386	1.86984e-07	0.388838	0.000626064
SCZ + CTRL	56	MIP-1alpha	sqrt	0.232353	0.0245548	0.0214988	0.00110176
SCZ + CTRL	43	IL-2	log	0.287868	0.722101	0.315936	0.421941
SCZ + CTRL	42	IL-1beta	log	0.29733	0.150693	0.0786679	0.987239
SCZ + CTRL	22	Fatty Acid Binding Protein	sqrt	0.29741	0.000411451	0.00723947	0.84919
SCZ + CTRL	33	IgM	log	0.352544	0.471111	0.479783	0.0161565
SCZ + CTRL	53	Lymphotactin	log	0.466103	0.0412513	0.931956	0.0243732
SCZ + CTRL	52	Lipoprotein (a)	log	0.487503	0.0452983	0.103658	0.570899
SCZ + CTRL	4	Alpha-Fetoprotein	log	0.502839	1.05726e-06	0.00392409	0.0925581
SCZ + CTRL	48	IL-7	log	0.529279	0.0731889	0.142026	0.0282632
SCZ + CTRL	24	Ferritin	log	0.69836	3.12513e-09	0.00230931	0.00021436
SCZ + CTRL	12	Cancer Antigen 19-9	log	0.707275	0.579246	0.516502	0.754102
SCZ + CTRL	68	SGOT	log	0.721665	0.000320811	0.240684	0.0256295
SCZ + CTRL	46	IL-5	log	0.90177	0.0926318	0.387146	0.0957394
SCZ + CTRL	59	MMP-3	log	0.968765	0.0656565	0.399879	0.0595984

## Sheet: MDD_age2_p
run	pr number	name	transformation	simple p value MDD	p value age (linear term)	p value age (quadratic term)	p value MDD (after fitting age)	p value group_age (linear) interaction	p value group_age (quadratic) interaction
MDD + CTRL	50	Insulin	log	8.24233e-24	5.73143e-06	0.0182211	7.71575e-22	0.194339	0.31418
MDD + CTRL	60	MMP-9	log	1.65598e-14	0.00139056	0.728942	1.395e-13	0.00309061	0.425787
MDD + CTRL	3	Alpha-2 Macroglobulin	log	1.23252e-12	0.00849545	0.0103867	3.66285e-12	0.147117	0.917518
MDD + CTRL	72	TNF RII	log	3.33482e-12	5.98278e-16	0.0021857	8.14304e-10	0.226623	0.614007
MDD + CTRL	58	MMP-2	log	5.82976e-06	0.450757	0.182771	1.91306e-06	0.363831	0.0466071
MDD + CTRL	27	Growth Hormone	log	1.91892e-05	0.626038	0.09007	2.5172e-05	0.0417652	0.188611
MDD + CTRL	5	Apolipoprotein A1	log	2.23003e-05	0.00012265	0.0964839	1.05017e-06	0.340426	0.863592
MDD + CTRL	8	Beta-2 Microglobulin	log	3.01782e-05	6.86772e-29	1.27141e-05	0.00419394	0.383102	0.60867
MDD + CTRL	16	C Reactive Protein	log	3.78328e-05	8.6082e-11	0.895687	0.000876156	0.514249	0.430735
MDD + CTRL	79	von Willebrand Factor	log	0.000142088	2.50791e-12	0.0405717	0.00391846	0.144641	0.608555
MDD + CTRL	9	Brain-Derived Neurotrophic Factor	log	0.000145502	0.078478	0.0153494	5.14306e-05	0.400494	0.850895
MDD + CTRL	6	Apolipoprotein CIII	log	0.000152461	8.32469e-09	0.000187803	0.0011853	0.267567	0.309513
MDD + CTRL	20	Eotaxin	log	0.00025413	0.0589479	0.773605	6.06849e-05	0.18526	0.201452
MDD + CTRL	65	RANTES	log	0.000267467	0.60418	0.791209	0.000324698	0.965826	0.160123
MDD + CTRL	22	Fatty Acid Binding Protein	sqrt	0.000310238	3.75118e-07	0.668065	0.00334492	0.777836	0.497067
MDD + CTRL	51	Leptin	sqrt	0.000319985	0.00165149	0.54499	0.00154653	0.800228	0.359238
MDD + CTRL	28	GM-CSF	sqrt	0.000456455	0.377503	0.0683119	0.000486185	0.20822	0.187158
MDD + CTRL	62	PAI-1	sqrt	0.000517478	1.58834e-12	0.623156	0.0094421	0.926559	0.325657
MDD + CTRL	33	IgM	log	0.000661508	0.0309935	0.00283024	0.0022907	0.287044	0.8612
MDD + CTRL	66	Serum Amyloid P	sqrt	0.00091571	2.00041e-08	0.32057	0.00850794	0.88037	0.0493572
MDD + CTRL	68	SGOT	log	0.00130255	0.0021293	9.46279e-05	0.00280265	0.903552	0.626534
MDD + CTRL	10	Complement 3	sqrt	0.00138908	1.85886e-06	0.095676	0.00846505	0.419044	0.561866
MDD + CTRL	52	Lipoprotein (a)	log	0.00169371	0.0039566	0.687546	0.00567754	0.981936	0.902258
MDD + CTRL	57	MIP-1beta	log	0.00251071	8.59552e-09	0.48345	0.0251068	0.300837	0.864421
MDD + CTRL	70	Tissue Factor	log	0.00273943	4.76622e-05	0.494324	0.0151991	0.334217	0.900795
MDD + CTRL	77	VCAM-1	log	0.00438435	1.01999e-06	0.127638	0.0318133	0.487545	0.460905
MDD + CTRL	18	ENA-78	log	0.00636189	0.222658	0.0370453	0.00398321	0.675028	0.742186
MDD + CTRL	26	Fibrinogen	log	0.00684376	2.07281e-20	0.268335	0.121204	0.223732	0.262352
MDD + CTRL	2	Adiponectin	log	0.00860924	0.00313852	0.182361	0.00196067	0.286748	0.0163723
MDD + CTRL	34	IL-10	log	0.0168766	0.0157964	0.216907	0.0346777	0.389757	0.0629562
MDD + CTRL	45	IL-4	log	0.0302096	2.57111e-06	0.0546767	0.109194	0.0160037	0.334368
MDD + CTRL	54	MCP-1	log	0.0352393	3.32444e-15	0.6294	0.308794	0.298561	0.114557
MDD + CTRL	17	EGF	log	0.0410325	0.446356	0.121633	0.0573402	0.165433	0.993651
MDD + CTRL	71	TIMP-1	log	0.0468627	1.24065e-21	0.224869	0.517309	0.7231	0.0483901
MDD + CTRL	76	Thyroid Stimulating Hormone	log	0.0487491	0.000954245	0.230094	0.142198	0.803275	0.562441
MDD + CTRL	39	IL-16	log	0.0529548	0.000396843	0.999994	0.0117315	0.342438	0.105864
MDD + CTRL	7	Apolipoprotein H	sqrt	0.0567501	1.76844e-06	0.396245	0.203372	0.0490825	0.484807
MDD + CTRL	1	Alpha-1 Antitrypsin	log	0.0586612	0.343029	0.846815	0.0784977	0.311805	0.819497
MDD + CTRL	19	Endothelin-1	log	0.073496	0.955623	0.19526	0.0643389	0.0558875	0.958886
MDD + CTRL	23	Factor VII	none	0.0800977	0.21192	0.259733	0.122927	0.788916	0.390781
MDD + CTRL	69	Thyroxine Binding Globulin	log	0.0817328	0.734227	0.612009	0.0909394	0.125764	0.986866
MDD + CTRL	4	Alpha-Fetoprotein	log	0.0876944	4.38822e-06	0.303983	0.267267	0.00194864	0.800576
MDD + CTRL	55	MDC	log	0.103549	0.604069	0.247267	0.126947	0.48842	0.637898
MDD + CTRL	36	IL-12p70	log	0.10607	0.103376	0.0701039	0.144815	0.591721	0.172091
MDD + CTRL	31	IgA	sqrt	0.113964	4.98073e-06	0.25276	0.331423	0.560943	0.783977
MDD + CTRL	56	MIP-1alpha	sqrt	0.223804	8.21706e-06	0.264899	0.539435	0.186755	0.267628
MDD + CTRL	61	Myoglobin	log	0.243864	3.9762e-16	0.368926	0.0106558	0.8984	0.988888
MDD + CTRL	74	TNF-beta	log	0.256628	0.318458	0.563164	0.200989	0.162142	0.388184
MDD + CTRL	46	IL-5	log	0.258095	0.369654	0.353615	0.294236	0.946722	0.00214725
MDD + CTRL	64	Prostate Specific Antigen, Free	log	0.29011	0.501738	0.139916	0.2211	0.200104	0.520376
MDD + CTRL	44	IL-3	log	0.29362	0.69468	0.72174	0.316876	0.0435743	0.00281348
MDD + CTRL	35	IL-12p40	log	0.306889	0.890991	0.545365	0.302227	0.863966	0.277137
MDD + CTRL	48	IL-7	log	0.326731	0.868162	0.955237	0.333577	0.586621	0.260738
MDD + CTRL	63	Prostatic Acid Phosphatase	log	0.365621	0.87323	0.166687	0.370275	0.0259336	0.199211
MDD + CTRL	42	IL-1beta	log	0.39855	0.108759	0.492921	0.525096	0.511202	0.448925
MDD + CTRL	11	Cancer Antigen 125	log	0.403385	0.753132	0.636269	0.416736	0.419773	0.590115
MDD + CTRL	75	Thrombopoietin	sqrt	0.431639	0.316715	0.642457	0.510124	0.735978	0.618412
MDD + CTRL	30	ICAM-1	log	0.439314	0.0200861	0.859426	0.664202	0.780231	0.000971387
MDD + CTRL	43	IL-2	log	0.452983	0.284678	0.84295	0.554874	0.142153	0.944505
MDD + CTRL	29	Glutathione S-Transferase	log	0.455787	0.546094	0.0199815	0.353611	0.833707	0.897409
MDD + CTRL	78	VEGF	log	0.470002	3.3681e-07	0.0527374	0.923259	0.332832	0.613801
MDD + CTRL	14	Carcinoembryonic Antigen	log	0.471387	7.54661e-08	0.937899	0.943366	0.0773304	0.350413
MDD + CTRL	40	IL-18	log	0.497842	0.0260178	0.301432	0.69871	0.237602	0.983613
MDD + CTRL	67	Stem Cell Factor	log	0.512908	0.00252953	0.824266	0.839982	0.521954	0.103749
MDD + CTRL	12	Cancer Antigen 19-9	log	0.530012	0.467747	0.598139	0.612648	0.315331	0.940829
MDD + CTRL	49	IL-8	log	0.622692	0.00235621	0.88092	0.336901	0.248841	0.00944358
MDD + CTRL	37	IL-13	log	0.683242	0.292977	0.429016	0.817689	0.0998098	0.003314
MDD + CTRL	38	IL-15	log	0.69175	0.0146453	0.581142	0.428174	0.516762	0.0451128
MDD + CTRL	41	IL-1alpha	log	0.835156	0.907972	0.72057	0.82846	0.151031	0.0105795
MDD + CTRL	32	IgE	log	0.896145	0.0097718	0.571773	0.811033	0.290431	0.743466
MDD + CTRL	59	MMP-3	log	0.90542	0.00140939	0.720605	0.536818	0.333373	0.886301
MDD + CTRL	24	Ferritin	log	0.943818	5.45977e-15	0.509447	0.204716	0.0542516	0.40161
MDD + CTRL	53	Lymphotactin	log	0.998023	0.647733	0.984381	0.943562	0.208874	0.28957

## Sheet: SCZ_age2_p
run	pr number	name	transformation	simple p value SCZ	p value age (linear term)	p value age (quadratic term)	p value SCZ (after fitting age)	p value group_age (linear) interaction	p value group_age (quadratic) interaction
SCZ + CTRL	9	Brain-Derived Neurotrophic Factor	log	2.34812e-100	3.30207e-17	5.65168e-07	1.0458e-92	0.0169199	0.666419
SCZ + CTRL	65	RANTES	log	2.01514e-96	7.86741e-25	0.00348497	7.65049e-84	0.668597	0.36971
SCZ + CTRL	17	EGF	log	4.75576e-75	3.64458e-23	1.8215e-05	5.00371e-61	0.0983139	0.87328
SCZ + CTRL	71	TIMP-1	log	7.46127e-68	0.000456762	9.02005e-06	3.85867e-72	0.000650916	0.00384779
SCZ + CTRL	18	ENA-78	log	1.3369e-55	1.63826e-08	1.13486e-05	1.92757e-49	0.294684	0.684721
SCZ + CTRL	55	MDC	log	1.31748e-47	6.49376e-16	0.199719	3.28666e-38	0.0742516	0.0849816
SCZ + CTRL	72	TNF RII	log	1.4444e-34	0.0228751	0.143368	1.59095e-36	0.028543	0.00185499
SCZ + CTRL	67	Stem Cell Factor	log	7.84076e-34	0.0131891	0.00139891	3.11104e-33	0.556408	0.528095
SCZ + CTRL	60	MMP-9	log	4.45783e-31	0.0542823	0.0577318	1.96076e-32	0.0189071	0.257391
SCZ + CTRL	5	Apolipoprotein A1	log	1.53412e-30	1.95295e-24	0.845555	2.22598e-19	0.247443	0.752703
SCZ + CTRL	62	PAI-1	sqrt	3.92194e-26	0.496278	0.054001	1.18105e-29	0.00732577	0.0180297
SCZ + CTRL	57	MIP-1beta	log	1.74707e-25	0.70182	0.11238	3.76231e-29	0.819229	0.267049
SCZ + CTRL	69	Thyroxine Binding Globulin	log	1.86977e-21	6.56172e-06	0.00609727	1.20065e-16	0.738593	0.111124
SCZ + CTRL	30	ICAM-1	log	9.63075e-21	0.00189635	0.647022	1.23805e-19	0.35563	0.000294038
SCZ + CTRL	1	Alpha-1 Antitrypsin	log	5.93383e-18	0.000118506	0.278516	9.76486e-15	0.909567	0.888888
SCZ + CTRL	3	Alpha-2 Macroglobulin	log	1.6553e-16	0.0154108	0.0002991	2.90952e-14	0.255813	0.870221
SCZ + CTRL	29	Glutathione S-Transferase	log	2.54377e-15	0.00252711	0.00124277	2.23175e-12	0.304242	0.516181
SCZ + CTRL	75	Thrombopoietin	sqrt	5.61578e-15	0.00014419	0.312676	6.49877e-12	0.344744	0.364059
SCZ + CTRL	11	Cancer Antigen 125	log	1.30834e-12	0.0129593	0.158865	5.25363e-11	0.387889	0.133647
SCZ + CTRL	63	Prostatic Acid Phosphatase	log	1.86527e-12	0.000251968	0.0167449	2.78785e-11	0.114439	0.293024
SCZ + CTRL	50	Insulin	log	3.14694e-12	0.00771128	0.697242	3.87638e-11	0.460872	0.427792
SCZ + CTRL	27	Growth Hormone	log	9.87259e-09	0.000604134	0.177671	2.60473e-06	0.135535	0.00941682
SCZ + CTRL	66	Serum Amyloid P	sqrt	2.55045e-08	0.234751	0.624407	3.54789e-11	0.16846	0.219895
SCZ + CTRL	79	von Willebrand Factor	log	4.81872e-08	0.000324933	0.354159	4.10035e-15	0.819818	0.144992
SCZ + CTRL	37	IL-13	log	5.00427e-08	0.000385846	0.549776	6.63952e-06	0.175464	3.07232e-05
SCZ + CTRL	74	TNF-beta	log	7.77941e-08	1.64914e-07	0.77091	0.000229466	0.218284	0.101304
SCZ + CTRL	78	VEGF	log	1.27098e-07	0.779541	0.156193	7.99555e-09	0.544889	0.0202949
SCZ + CTRL	14	Carcinoembryonic Antigen	log	2.02237e-07	0.00488253	0.87112	2.34204e-12	0.331654	0.178787
SCZ + CTRL	26	Fibrinogen	log	4.83314e-07	5.26312e-07	0.112688	1.02696e-14	0.00277442	0.836558
SCZ + CTRL	40	IL-18	log	4.85058e-07	0.603101	0.0815542	3.17422e-08	0.351133	0.280389
SCZ + CTRL	10	Complement 3	sqrt	2.19746e-06	0.461822	0.0201402	1.64384e-07	0.0852394	0.136571
SCZ + CTRL	16	C Reactive Protein	log	2.31728e-06	0.100661	0.246399	6.93824e-09	0.186326	0.11151
SCZ + CTRL	58	MMP-2	log	1.10843e-05	0.0161299	0.80435	0.000167627	0.43048	0.229525
SCZ + CTRL	39	IL-16	log	5.22703e-05	0.600465	0.147118	5.62205e-06	0.000386327	0.0635831
SCZ + CTRL	44	IL-3	log	5.74819e-05	0.000540894	0.789299	0.00320732	0.372136	0.000791591
SCZ + CTRL	20	Eotaxin	log	0.000162535	0.133525	0.25268	3.32036e-06	0.862333	0.81618
SCZ + CTRL	32	IgE	log	0.000222637	0.000690339	0.35913	0.0061251	0.706227	0.908055
SCZ + CTRL	23	Factor VII	none	0.000259125	0.35929	0.655248	0.000225116	0.847827	0.286068
SCZ + CTRL	38	IL-15	log	0.000334434	0.75373	0.526459	6.36929e-05	0.115676	0.545423
SCZ + CTRL	34	IL-10	log	0.000358304	1.32914e-06	0.759319	0.0510062	0.197792	0.000707216
SCZ + CTRL	49	IL-8	log	0.000426055	0.0226925	0.0343136	4.25246e-06	0.357587	0.489922
SCZ + CTRL	77	VCAM-1	log	0.000457294	0.264335	0.529838	8.28071e-06	0.139168	0.696359
SCZ + CTRL	70	Tissue Factor	log	0.000829025	0.0023103	0.954691	3.81678e-07	0.0854861	0.384936
SCZ + CTRL	54	MCP-1	log	0.000948696	1.50291e-06	0.0439022	2.63269e-08	0.72672	0.319004
SCZ + CTRL	19	Endothelin-1	log	0.00130231	0.0342154	0.37255	0.012996	0.360155	0.446284
SCZ + CTRL	35	IL-12p40	log	0.00286485	0.00530682	0.691384	0.0398425	0.00410058	0.0126807
SCZ + CTRL	31	IgA	sqrt	0.00545067	1.7406e-06	0.466827	0.26386	0.163816	0.185439
SCZ + CTRL	51	Leptin	sqrt	0.00736765	0.210546	0.791226	0.000395617	0.484538	0.772547
SCZ + CTRL	45	IL-4	log	0.00835295	1.8939e-10	0.738488	0.829399	0.390646	0.159674
SCZ + CTRL	2	Adiponectin	log	0.00883244	1.21493e-07	0.540253	0.470448	0.928979	0.000988651
SCZ + CTRL	6	Apolipoprotein CIII	log	0.010993	8.63434e-06	0.0177583	7.31122e-06	0.0510205	0.561318
SCZ + CTRL	41	IL-1alpha	log	0.0122892	0.00990503	0.522089	0.114477	0.435929	7.51031e-05
SCZ + CTRL	36	IL-12p70	log	0.0156554	0.224531	0.152125	0.00274616	0.799385	0.0199803
SCZ + CTRL	28	GM-CSF	sqrt	0.0306493	0.000652954	0.370061	0.292684	0.371067	0.00806626
SCZ + CTRL	7	Apolipoprotein H	sqrt	0.0378695	0.000541595	0.721926	0.000153295	0.118456	0.77043
SCZ + CTRL	64	Prostate Specific Antigen, Free	log	0.0503695	0.0535787	0.00225588	0.0700651	0.0122267	0.60437
SCZ + CTRL	8	Beta-2 Microglobulin	log	0.0712936	4.6164e-08	0.167913	2.63568e-06	0.0919509	0.00402224
SCZ + CTRL	76	Thyroid Stimulating Hormone	log	0.137345	0.000546046	0.571053	0.968588	0.553264	0.834461
SCZ + CTRL	61	Myoglobin	log	0.207386	1.65714e-07	0.766999	0.357213	0.000770897	0.00309459
SCZ + CTRL	56	MIP-1alpha	sqrt	0.232353	0.0246448	0.846071	0.021749	0.000188692	0.95689
SCZ + CTRL	43	IL-2	log	0.287868	0.721999	0.149396	0.426627	0.944881	0.238471
SCZ + CTRL	42	IL-1beta	log	0.29733	0.151078	0.873798	0.0796107	0.946362	0.77125
SCZ + CTRL	22	Fatty Acid Binding Protein	sqrt	0.29741	0.000414087	0.890457	0.00622048	0.984359	0.453939
SCZ + CTRL	33	IgM	log	0.352544	0.471258	0.0135735	0.274941	0.294037	0.304579
SCZ + CTRL	53	Lymphotactin	log	0.466103	0.0403512	0.723061	0.888019	0.0242377	0.00561903
SCZ + CTRL	52	Lipoprotein (a)	log	0.487503	0.0453202	0.247251	0.141552	0.733779	0.303954
SCZ + CTRL	4	Alpha-Fetoprotein	log	0.502839	1.06776e-06	0.974343	0.0034894	0.0508387	0.24661
SCZ + CTRL	48	IL-7	log	0.529279	0.0731412	0.224844	0.193338	0.0248295	0.131878
SCZ + CTRL	24	Ferritin	log	0.69836	3.16095e-09	0.0272972	0.000641734	0.00127637	0.788243
SCZ + CTRL	12	Cancer Antigen 19-9	log	0.707275	0.579478	0.410125	0.595944	0.790544	0.552394
SCZ + CTRL	68	SGOT	log	0.721665	0.000307337	0.00955441	0.426878	0.125563	0.0758755
SCZ + CTRL	46	IL-5	log	0.90177	0.0897821	0.0761137	0.540652	0.40128	0.000941196
SCZ + CTRL	59	MMP-3	log	0.968765	0.0659297	0.237196	0.302601	0.0504642	0.79383

## Sheet: MDD_bmi_p
run	pr number	name	transformation	simple p value MDD	p value BMI	p value MDD (after fitting BMI)	p value group_BMI interaction
MDD + CTRL	50	Insulin	log	8.24233e-24	5.94361e-17	6.45089e-19	0.727519
MDD + CTRL	60	MMP-9	log	1.65598e-14	4.42514e-07	3.88047e-12	0.000127973
MDD + CTRL	3	Alpha-2 Macroglobulin	log	1.23252e-12	0.000107836	1.07981e-10	0.712694
MDD + CTRL	72	TNF RII	log	3.33482e-12	4.65112e-09	2.58301e-09	0.343336
MDD + CTRL	58	MMP-2	log	5.82976e-06	0.00758324	5.196e-05	0.786791
MDD + CTRL	27	Growth Hormone	log	1.91892e-05	2.45923e-09	0.00170535	0.00361644
MDD + CTRL	5	Apolipoprotein A1	log	2.23003e-05	5.05339e-06	0.000805798	0.385202
MDD + CTRL	8	Beta-2 Microglobulin	log	3.01782e-05	6.07421e-05	0.000696206	0.724863
MDD + CTRL	16	C Reactive Protein	log	3.78328e-05	1.48215e-27	0.0435871	0.593679
MDD + CTRL	79	von Willebrand Factor	log	0.000142088	0.00245604	0.00127258	0.319398
MDD + CTRL	9	Brain-Derived Neurotrophic Factor	log	0.000145502	0.919303	8.62076e-05	0.158651
MDD + CTRL	6	Apolipoprotein CIII	log	0.000152461	4.03335e-11	0.0137546	0.326575
MDD + CTRL	20	Eotaxin	log	0.00025413	0.000672766	0.00281725	0.960471
MDD + CTRL	65	RANTES	log	0.000267467	0.458446	0.000364255	0.849819
MDD + CTRL	22	Fatty Acid Binding Protein	sqrt	0.000310238	4.1594e-30	0.182366	0.592093
MDD + CTRL	51	Leptin	sqrt	0.000319985	3.46654e-40	0.332886	0.811022
MDD + CTRL	28	GM-CSF	sqrt	0.000456455	0.558099	0.0001796	0.0517978
MDD + CTRL	62	PAI-1	sqrt	0.000517478	4.04147e-30	0.235861	0.0911476
MDD + CTRL	33	IgM	log	0.000661508	0.000647465	0.00644134	0.526712
MDD + CTRL	66	Serum Amyloid P	sqrt	0.00091571	4.34306e-29	0.293059	0.0315805
MDD + CTRL	68	SGOT	log	0.00130255	0.119083	0.00320923	0.0835659
MDD + CTRL	10	Complement 3	sqrt	0.00138908	1.94856e-31	0.415422	0.126711
MDD + CTRL	52	Lipoprotein (a)	log	0.00169371	0.879195	0.00113655	0.961012
MDD + CTRL	57	MIP-1beta	log	0.00251071	8.2243e-08	0.0563419	0.562505
MDD + CTRL	70	Tissue Factor	log	0.00273943	0.00433919	0.0154272	0.937296
MDD + CTRL	77	VCAM-1	log	0.00438435	0.243296	0.00803659	0.85307
MDD + CTRL	18	ENA-78	log	0.00636189	0.647453	0.00711453	0.537275
MDD + CTRL	26	Fibrinogen	log	0.00684376	5.71e-12	0.207505	0.0284217
MDD + CTRL	2	Adiponectin	log	0.00860924	4.1073e-12	0.247732	0.697091
MDD + CTRL	34	IL-10	log	0.0168766	0.44462	0.0084526	0.244164
MDD + CTRL	45	IL-4	log	0.0302096	0.0471691	0.0770724	0.172089
MDD + CTRL	54	MCP-1	log	0.0352393	0.0674194	0.0825639	0.834609
MDD + CTRL	17	EGF	log	0.0410325	0.887773	0.0333609	0.805958
MDD + CTRL	71	TIMP-1	log	0.0468627	0.00802079	0.153255	0.637918
MDD + CTRL	76	Thyroid Stimulating Hormone	log	0.0487491	0.875865	0.0468897	0.175085
MDD + CTRL	39	IL-16	log	0.0529548	0.000301295	0.00415712	0.098226
MDD + CTRL	7	Apolipoprotein H	sqrt	0.0567501	0.000130564	0.279715	0.206623
MDD + CTRL	1	Alpha-1 Antitrypsin	log	0.0586612	0.868889	0.0570995	0.205747
MDD + CTRL	19	Endothelin-1	log	0.073496	0.573278	0.0878871	0.164641
MDD + CTRL	23	Factor VII	none	0.0800977	3.13118e-05	0.400535	0.84791
MDD + CTRL	69	Thyroxine Binding Globulin	log	0.0817328	0.000715231	0.313879	0.835882
MDD + CTRL	4	Alpha-Fetoprotein	log	0.0876944	1.30993e-11	0.832263	0.206413
MDD + CTRL	55	MDC	log	0.103549	0.0736294	0.20944	0.440579
MDD + CTRL	36	IL-12p70	log	0.10607	0.919546	0.0915778	0.0402187
MDD + CTRL	31	IgA	sqrt	0.113964	0.00114648	0.382352	0.230634
MDD + CTRL	56	MIP-1alpha	sqrt	0.223804	0.000115321	0.7187	0.0593224
MDD + CTRL	61	Myoglobin	log	0.243864	0.000290698	0.0389607	0.230481
MDD + CTRL	74	TNF-beta	log	0.256628	0.427044	0.32799	0.445652
MDD + CTRL	46	IL-5	log	0.258095	0.00709264	0.071816	0.432356
MDD + CTRL	64	Prostate Specific Antigen, Free	log	0.29011	0.015147	0.0959591	0.0445999
MDD + CTRL	44	IL-3	log	0.29362	1.41389e-07	0.887099	0.464531
MDD + CTRL	35	IL-12p40	log	0.306889	0.000244586	0.84239	0.188785
MDD + CTRL	48	IL-7	log	0.326731	0.00730758	0.1005	0.536892
MDD + CTRL	63	Prostatic Acid Phosphatase	log	0.365621	8.71494e-07	0.831343	0.127993
MDD + CTRL	42	IL-1beta	log	0.39855	9.5898e-05	0.967744	0.323675
MDD + CTRL	11	Cancer Antigen 125	log	0.403385	0.0976163	0.637778	0.630973
MDD + CTRL	75	Thrombopoietin	sqrt	0.431639	0.400501	0.54168	0.441738
MDD + CTRL	30	ICAM-1	log	0.439314	1.18042e-05	0.820944	0.359631
MDD + CTRL	43	IL-2	log	0.452983	0.672247	0.385088	0.587684
MDD + CTRL	29	Glutathione S-Transferase	log	0.455787	0.00879448	0.876472	0.262671
MDD + CTRL	78	VEGF	log	0.470002	0.00366456	0.948553	0.395882
MDD + CTRL	14	Carcinoembryonic Antigen	log	0.471387	0.0584796	0.763722	0.0335758
MDD + CTRL	40	IL-18	log	0.497842	6.4294e-05	0.813162	0.628499
MDD + CTRL	67	Stem Cell Factor	log	0.512908	0.64667	0.436309	0.447066
MDD + CTRL	12	Cancer Antigen 19-9	log	0.530012	0.0592329	0.837568	0.165221
MDD + CTRL	49	IL-8	log	0.622692	0.795879	0.572124	0.769771
MDD + CTRL	37	IL-13	log	0.683242	4.62339e-07	0.444613	0.282899
MDD + CTRL	38	IL-15	log	0.69175	0.930768	0.699243	0.405696
MDD + CTRL	41	IL-1alpha	log	0.835156	0.000117804	0.489802	0.714583
MDD + CTRL	32	IgE	log	0.896145	0.287459	0.908436	0.937817
MDD + CTRL	59	MMP-3	log	0.90542	0.000760389	0.359519	0.000499897
MDD + CTRL	24	Ferritin	log	0.943818	1.40732e-11	0.0908958	0.00595511
MDD + CTRL	53	Lymphotactin	log	0.998023	0.0240173	0.594924	0.626109

## Sheet: SCZ_bmi_p
run	pr number	name	transformation	simple p value SCZ	p value BMI	p value SCZ (after fitting BMI)	p value group_BMI interaction
SCZ + CTRL	9	Brain-Derived Neurotrophic Factor	log	2.34812e-100	1.15903e-20	1.81446e-92	0.548867
SCZ + CTRL	65	RANTES	log	2.01514e-96	1.66882e-11	9.51337e-92	0.745872
SCZ + CTRL	17	EGF	log	4.75576e-75	1.36354e-10	5.64676e-70	0.572335
SCZ + CTRL	71	TIMP-1	log	7.46127e-68	5.39506e-15	5.94551e-61	0.676121
SCZ + CTRL	18	ENA-78	log	1.3369e-55	8.22649e-07	4.77198e-52	0.710886
SCZ + CTRL	55	MDC	log	1.31748e-47	3.24594e-12	1.07511e-41	0.141842
SCZ + CTRL	72	TNF RII	log	1.4444e-34	1.2097e-11	6.29618e-29	0.550832
SCZ + CTRL	67	Stem Cell Factor	log	7.84076e-34	0.000493055	1.05943e-31	0.742756
SCZ + CTRL	60	MMP-9	log	4.45783e-31	4.68106e-17	7.92301e-25	0.00112359
SCZ + CTRL	5	Apolipoprotein A1	log	1.53412e-30	4.27645e-13	1.15776e-24	0.538948
SCZ + CTRL	62	PAI-1	sqrt	3.92194e-26	3.46632e-37	6.06129e-18	0.00359361
SCZ + CTRL	57	MIP-1beta	log	1.74707e-25	2.94517e-13	7.88469e-20	0.55533
SCZ + CTRL	69	Thyroxine Binding Globulin	log	1.86977e-21	2.55652e-06	3.87317e-18	0.212714
SCZ + CTRL	30	ICAM-1	log	9.63075e-21	2.74454e-09	2.18729e-16	0.779961
SCZ + CTRL	1	Alpha-1 Antitrypsin	log	5.93383e-18	0.021043	6.41076e-17	0.26177
SCZ + CTRL	3	Alpha-2 Macroglobulin	log	1.6553e-16	6.09312e-06	1.6408e-13	0.612154
SCZ + CTRL	29	Glutathione S-Transferase	log	2.54377e-15	1.11168e-07	7.90249e-12	0.464055
SCZ + CTRL	75	Thrombopoietin	sqrt	5.61578e-15	0.00101988	4.83442e-13	0.520064
SCZ + CTRL	11	Cancer Antigen 125	log	1.30834e-12	0.000504184	1.33456e-10	0.689813
SCZ + CTRL	63	Prostatic Acid Phosphatase	log	1.86527e-12	8.42262e-15	7.54386e-08	0.181331
SCZ + CTRL	50	Insulin	log	3.14694e-12	1.11866e-18	4.0418e-07	0.634074
SCZ + CTRL	27	Growth Hormone	log	9.87259e-09	4.74075e-14	5.48764e-05	0.00559278
SCZ + CTRL	66	Serum Amyloid P	sqrt	2.55045e-08	6.04445e-41	0.0104371	0.0425049
SCZ + CTRL	79	von Willebrand Factor	log	4.81872e-08	1.83532e-05	6.80603e-06	0.314578
SCZ + CTRL	37	IL-13	log	5.00427e-08	3.35251e-12	0.000127169	0.152814
SCZ + CTRL	74	TNF-beta	log	7.77941e-08	0.491089	6.92852e-08	0.701343
SCZ + CTRL	78	VEGF	log	1.27098e-07	0.000960893	4.90269e-06	0.978052
SCZ + CTRL	14	Carcinoembryonic Antigen	log	2.02237e-07	2.17118e-05	2.24293e-05	0.167438
SCZ + CTRL	26	Fibrinogen	log	4.83314e-07	1.26315e-15	0.00162928	0.0110781
SCZ + CTRL	40	IL-18	log	4.85058e-07	1.20201e-09	0.000335624	0.962226
SCZ + CTRL	10	Complement 3	sqrt	2.19746e-06	2.05496e-35	0.0784397	0.10778
SCZ + CTRL	16	C Reactive Protein	log	2.31728e-06	1.89835e-28	0.0397985	0.256877
SCZ + CTRL	58	MMP-2	log	1.10843e-05	4.85177e-05	0.000596608	0.642932
SCZ + CTRL	39	IL-16	log	5.22703e-05	1.0015e-06	0.00417169	0.0191448
SCZ + CTRL	44	IL-3	log	5.74819e-05	1.80563e-09	0.0116322	0.677591
SCZ + CTRL	20	Eotaxin	log	0.000162535	0.400979	2.91596e-05	0.379222
SCZ + CTRL	32	IgE	log	0.000222637	0.98006	0.000125423	0.949642
SCZ + CTRL	23	Factor VII	none	0.000259125	4.35678e-07	0.017161	0.760369
SCZ + CTRL	38	IL-15	log	0.000334434	0.00142173	0.00474855	0.413328
SCZ + CTRL	34	IL-10	log	0.000358304	0.0253387	0.00212542	0.352524
SCZ + CTRL	49	IL-8	log	0.000426055	0.289046	0.000783875	0.538146
SCZ + CTRL	77	VCAM-1	log	0.000457294	0.339974	0.000752634	0.518743
SCZ + CTRL	70	Tissue Factor	log	0.000829025	0.00362149	0.0081877	0.647328
SCZ + CTRL	54	MCP-1	log	0.000948696	0.000774516	0.0131494	0.485646
SCZ + CTRL	19	Endothelin-1	log	0.00130231	0.927287	0.000739564	0.564375
SCZ + CTRL	35	IL-12p40	log	0.00286485	1.07201e-06	0.0854762	0.462659
SCZ + CTRL	31	IgA	sqrt	0.00545067	0.28789	0.0012736	0.0359124
SCZ + CTRL	51	Leptin	sqrt	0.00736765	1.18172e-35	0.473503	0.23463
SCZ + CTRL	45	IL-4	log	0.00835295	0.0438687	0.000803867	0.734691
SCZ + CTRL	2	Adiponectin	log	0.00883244	1.07784e-14	0.588232	0.837446
SCZ + CTRL	6	Apolipoprotein CIII	log	0.010993	2.88302e-10	0.389399	0.130084
SCZ + CTRL	41	IL-1alpha	log	0.0122892	3.17856e-07	0.251747	0.541742
SCZ + CTRL	36	IL-12p70	log	0.0156554	0.228711	0.030303	0.262577
SCZ + CTRL	28	GM-CSF	sqrt	0.0306493	0.183354	0.0623891	0.234297
SCZ + CTRL	7	Apolipoprotein H	sqrt	0.0378695	0.000140142	0.286563	0.13514
SCZ + CTRL	64	Prostate Specific Antigen, Free	log	0.0503695	0.00110591	0.271288	0.0351996
SCZ + CTRL	8	Beta-2 Microglobulin	log	0.0712936	0.00386225	0.299071	0.437204
SCZ + CTRL	76	Thyroid Stimulating Hormone	log	0.137345	0.512712	0.174958	0.173666
SCZ + CTRL	61	Myoglobin	log	0.207386	1.0604e-05	0.00816088	0.387739
SCZ + CTRL	56	MIP-1alpha	sqrt	0.232353	0.000640215	0.798977	0.0103787
SCZ + CTRL	43	IL-2	log	0.287868	0.694076	0.221784	0.623019
SCZ + CTRL	42	IL-1beta	log	0.29733	0.000271199	0.981772	0.116959
SCZ + CTRL	22	Fatty Acid Binding Protein	sqrt	0.29741	2.21085e-29	0.0221707	0.0557298
SCZ + CTRL	33	IgM	log	0.352544	0.00315305	0.917387	0.465616
SCZ + CTRL	53	Lymphotactin	log	0.466103	0.0961531	0.786917	0.679274
SCZ + CTRL	52	Lipoprotein (a)	log	0.487503	0.735265	0.533048	0.402931
SCZ + CTRL	4	Alpha-Fetoprotein	log	0.502839	4.95725e-12	0.178541	0.0772669
SCZ + CTRL	48	IL-7	log	0.529279	0.147109	0.278794	0.423469
SCZ + CTRL	24	Ferritin	log	0.69836	1.73451e-09	0.169058	6.49145e-06
SCZ + CTRL	12	Cancer Antigen 19-9	log	0.707275	0.405792	0.525062	0.588463
SCZ + CTRL	68	SGOT	log	0.721665	0.0124683	0.26706	0.587984
SCZ + CTRL	46	IL-5	log	0.90177	0.00976747	0.37269	0.773015
SCZ + CTRL	59	MMP-3	log	0.968765	2.01722e-07	0.132127	0.0166882

## Sheet: UD_bmi2_p
run	pr number	name	transformation	simple p value MDD	p value BMI (linear term)	p value BMI (quadratic term)	p value MDD (after fitting BMI)	p value group_BMI (linear) interaction	p value group_BMI (quadratic) interaction
MDD + CTRL	50	Insulin	log	8.24233e-24	5.26053e-17	0.529151	6.42624e-19	0.784666	0.046851
MDD + CTRL	60	MMP-9	log	1.65598e-14	4.60215e-07	0.342788	5.04955e-12	0.000154302	0.563926
MDD + CTRL	3	Alpha-2 Macroglobulin	log	1.23252e-12	0.000104274	0.0326974	1.53775e-10	0.853808	0.417084
MDD + CTRL	72	TNF RII	log	3.33482e-12	4.05596e-09	0.0231486	3.48344e-09	0.108149	0.655331
MDD + CTRL	58	MMP-2	log	5.82976e-06	0.00763389	0.718827	5.49915e-05	0.828066	0.28655
MDD + CTRL	27	Growth Hormone	log	1.91892e-05	2.32293e-09	0.00553203	0.00230219	0.0243848	0.872103
MDD + CTRL	5	Apolipoprotein A1	log	2.23003e-05	5.1859e-06	0.937344	0.000803563	0.335308	0.441438
MDD + CTRL	8	Beta-2 Microglobulin	log	3.01782e-05	5.46894e-05	0.0107462	0.000880882	0.272991	0.241083
MDD + CTRL	16	C Reactive Protein	log	3.78328e-05	9.33451e-28	0.0118205	0.052313	0.863052	0.346171
MDD + CTRL	79	von Willebrand Factor	log	0.000142088	0.0024576	0.0844594	0.00155493	0.576911	0.876732
MDD + CTRL	9	Brain-Derived Neurotrophic Factor	log	0.000145502	0.919363	0.61232	8.04201e-05	0.20132	0.279052
MDD + CTRL	6	Apolipoprotein CIII	log	0.000152461	3.57547e-11	0.014397	0.0169867	0.748135	0.649404
MDD + CTRL	20	Eotaxin	log	0.00025413	0.000675841	0.387704	0.00309773	0.861346	0.307725
MDD + CTRL	65	RANTES	log	0.000267467	0.458528	0.492626	0.000396263	0.975802	0.215383
MDD + CTRL	22	Fatty Acid Binding Protein	sqrt	0.000310238	5.04908e-30	0.507241	0.190446	0.708047	0.566025
MDD + CTRL	51	Leptin	sqrt	0.000319985	4.51965e-40	0.925859	0.33165	0.832649	0.452917
MDD + CTRL	28	GM-CSF	sqrt	0.000456455	0.558876	0.498583	0.000200998	0.0624123	0.993946
MDD + CTRL	62	PAI-1	sqrt	0.000517478	1.71723e-30	0.00107608	0.28001	0.417469	0.219775
MDD + CTRL	33	IgM	log	0.000661508	0.000651661	0.159781	0.00745192	0.78773	0.753419
MDD + CTRL	66	Serum Amyloid P	sqrt	0.00091571	1.23958e-30	5.64078e-10	0.387327	0.655248	0.926607
MDD + CTRL	68	SGOT	log	0.00130255	0.117866	0.00496181	0.00422481	0.315524	0.9443
MDD + CTRL	10	Complement 3	sqrt	0.00138908	7.50396e-32	0.000418079	0.485585	0.576597	0.916358
MDD + CTRL	52	Lipoprotein (a)	log	0.00169371	0.878844	0.0280085	0.00142393	0.567842	0.587857
MDD + CTRL	57	MIP-1beta	log	0.00251071	8.62199e-08	0.443848	0.0601291	0.692888	0.769432
MDD + CTRL	70	Tissue Factor	log	0.00273943	0.00436924	0.465096	0.0143981	0.745019	0.496025
MDD + CTRL	77	VCAM-1	log	0.00438435	0.244187	0.873948	0.00825067	0.862427	0.769785
MDD + CTRL	18	ENA-78	log	0.00636189	0.647618	0.313207	0.00789022	0.710769	0.343961
MDD + CTRL	26	Fibrinogen	log	0.00684376	5.90085e-12	0.0877456	0.229867	0.0732758	0.658473
MDD + CTRL	2	Adiponectin	log	0.00860924	3.46322e-12	0.0360214	0.276838	0.306958	0.417984
MDD + CTRL	34	IL-10	log	0.0168766	0.44508	0.894969	0.00836573	0.200293	0.423947
MDD + CTRL	45	IL-4	log	0.0302096	0.0469097	0.0344598	0.0896569	0.415556	0.672032
MDD + CTRL	54	MCP-1	log	0.0352393	0.067292	0.273616	0.0891918	0.927884	0.229783
MDD + CTRL	17	EGF	log	0.0410325	0.887982	0.771428	0.0327513	0.883129	0.97349
MDD + CTRL	71	TIMP-1	log	0.0468627	0.00807906	0.240085	0.165551	0.876793	0.988324
MDD + CTRL	76	Thyroid Stimulating Hormone	log	0.0487491	0.875818	0.166944	0.0522484	0.305575	0.228371
MDD + CTRL	39	IL-16	log	0.0529548	0.00030806	0.357143	0.00379121	0.155936	0.807504
MDD + CTRL	7	Apolipoprotein H	sqrt	0.0567501	0.000132128	0.143882	0.30317	0.372117	0.953153
MDD + CTRL	1	Alpha-1 Antitrypsin	log	0.0586612	0.869127	0.435093	0.0610634	0.269009	0.91239
MDD + CTRL	19	Endothelin-1	log	0.073496	0.574007	0.558133	0.0921778	0.196798	0.818744
MDD + CTRL	23	Factor VII	none	0.0800977	3.18387e-05	0.279596	0.422218	0.909336	0.944608
MDD + CTRL	69	Thyroxine Binding Globulin	log	0.0817328	0.000731039	0.957737	0.315334	0.833294	0.654765
MDD + CTRL	4	Alpha-Fetoprotein	log	0.0876944	1.24066e-11	0.043099	0.887688	0.472254	0.566404
MDD + CTRL	55	MDC	log	0.103549	0.0723781	0.230083	0.19246	0.661981	0.0213511
MDD + CTRL	36	IL-12p70	log	0.10607	0.919648	0.917073	0.092492	0.0336538	0.527578
MDD + CTRL	31	IgA	sqrt	0.113964	0.00115321	0.702468	0.37506	0.169804	0.349658
MDD + CTRL	56	MIP-1alpha	sqrt	0.223804	0.000117249	0.268536	0.747999	0.10088	0.43524
MDD + CTRL	61	Myoglobin	log	0.243864	0.000294456	0.270392	0.0355218	0.368006	0.567287
MDD + CTRL	74	TNF-beta	log	0.256628	0.427953	0.790789	0.324072	0.480798	0.972894
MDD + CTRL	46	IL-5	log	0.258095	0.00719647	0.948902	0.0718018	0.392195	0.840715
MDD + CTRL	64	Prostate Specific Antigen, Free	log	0.29011	0.0140465	6.0939e-05	0.0679401	0.367806	0.887828
MDD + CTRL	44	IL-3	log	0.29362	1.34688e-07	0.101243	0.841649	0.209625	0.78842
MDD + CTRL	35	IL-12p40	log	0.306889	0.000248811	0.246581	0.874361	0.304589	0.708951
MDD + CTRL	48	IL-7	log	0.326731	0.00741588	0.919689	0.10165	0.52854	0.72885
MDD + CTRL	63	Prostatic Acid Phosphatase	log	0.365621	8.82365e-07	0.148344	0.792028	0.248143	0.526186
MDD + CTRL	42	IL-1beta	log	0.39855	9.22489e-05	0.0235624	0.90444	0.722168	0.655297
MDD + CTRL	11	Cancer Antigen 125	log	0.403385	0.096914	0.96547	0.637944	0.621091	0.0424748
MDD + CTRL	75	Thrombopoietin	sqrt	0.431639	0.399456	0.0976542	0.579612	0.19642	0.480695
MDD + CTRL	30	ICAM-1	log	0.439314	1.19442e-05	0.79603	0.827982	0.37849	0.231806
MDD + CTRL	43	IL-2	log	0.452983	0.670358	0.00993188	0.433089	0.183412	0.639466
MDD + CTRL	29	Glutathione S-Transferase	log	0.455787	0.00890812	0.631259	0.88987	0.305126	0.596856
MDD + CTRL	78	VEGF	log	0.470002	0.00364133	0.215821	0.98306	0.20965	0.563859
MDD + CTRL	14	Carcinoembryonic Antigen	log	0.471387	0.0584362	0.849685	0.768606	0.0304317	0.159584
MDD + CTRL	40	IL-18	log	0.497842	6.44146e-05	0.186251	0.777332	0.914033	0.545578
MDD + CTRL	67	Stem Cell Factor	log	0.512908	0.646141	0.255736	0.412242	0.253716	0.213651
MDD + CTRL	12	Cancer Antigen 19-9	log	0.530012	0.0590071	0.659439	0.849402	0.114556	0.141833
MDD + CTRL	49	IL-8	log	0.622692	0.795919	0.689824	0.562502	0.85681	0.195944
MDD + CTRL	37	IL-13	log	0.683242	4.51547e-07	0.255552	0.420566	0.142137	0.429906
MDD + CTRL	38	IL-15	log	0.69175	0.930813	0.51216	0.682336	0.504338	0.288439
MDD + CTRL	41	IL-1alpha	log	0.835156	0.000114242	0.0737197	0.450182	0.355838	0.881159
MDD + CTRL	32	IgE	log	0.896145	0.287903	0.439439	0.887034	0.754191	0.542501
MDD + CTRL	59	MMP-3	log	0.90542	0.000771813	0.23217	0.338292	0.00109058	0.399131
MDD + CTRL	24	Ferritin	log	0.943818	6.14142e-12	4.17646e-07	0.0572181	0.165655	0.795056
MDD + CTRL	53	Lymphotactin	log	0.998023	0.0242473	0.657225	0.606104	0.703351	0.60633

[truncated: 1 more sheets: SCZ_bmi2_p]
